# Supplementary material for: A phylogenetic analysis of the CDKL protein family unravels its evolutionary history and supports the Drosophila model of CDKL5 deficiency disorder
Source: Front Cell Dev Biol. 2025 Apr 30;13:1582684. doi: 10.3389/fcell.2025.1582684 (PMC12075339; doi:10.3389/fcell.2025.1582684)
Supplement: Supplementary file 1 [file DataSheet1.zip]

Archive with 6 entries (6 files):
- Video S2.MP4
- Figure S1.PDF
- Figure S2.PDF
- Tables S1-2.pdf
- Video S1.MP4
- Raw data.xlsx
