# Supplementary material for: A phylogenetic analysis of the CDKL protein family unravels its evolutionary history and supports the Drosophila model of CDKL5 deficiency disorder
Source: Front Cell Dev Biol. 2025 Apr 30;13:1582684. doi: 10.3389/fcell.2025.1582684 (PMC12075339; doi:10.3389/fcell.2025.1582684)
Supplement: Supplementary file 1 [file DataSheet1.zip › Raw data.xlsx]

## Sheet: P-VALUES
	Figure 4	Statistical Analysis	Multiple Comparisons	p- Value
	A') qPCR	Ordinary one-way ANOVA	Šídák's multiple comparisons test	<0,0001
				<0,0001
				<0,0001
	B) qPCR	Ordinary one-way ANOVA	Šídák's multiple comparisons test	<0,0001
				<0,0001
	C) Spontaneous	Unpaired t test	No	0.0006
	C) Mechanical	Unpaired t test	No	0.026
	C) Thermal	Unpaired t test	No	<0,0001
	D) Climbing	Unpaired t test	No	<0,0001
	D) Flight	Mann-Whitney test	No	<0,0001
	E) Lifespan	Log-rank (Mantel-Cox) test	No	<0,0001
	F) Distance	Unpaired t test	No	<0,0001
	F) Time in centre	Mann-Whitney test	No	0.172
	Figure 5	Statistical Analysis	Multiple Comparisons	p- Value
	A) qPCR	Ordinary one-way ANOVA	Dunnett's multiple comparisons test	0.0049
				0.0404
	B) Spontaneous	Ordinary one-way ANOVA	Dunnett's multiple comparisons test	>0,9999
				0.028
	B) Mechanical	Ordinary one-way ANOVA	Dunnett's multiple comparisons test	0.0015
				0.1832
	B) Thermal	Ordinary one-way ANOVA	Dunnett's multiple comparisons test	0.0003
				0.9841
	C) Climbing	Ordinary one-way ANOVA	Dunnett's multiple comparisons test	0.7118
				0.7118
	D) qPCR	Ordinary one-way ANOVA	Šídák's multiple comparisons test	0.024
				0.9056
				0.022
	E) Spontaneous	Ordinary one-way ANOVA	Šídák's multiple comparisons test	<0,0001
				<0,0001
				<0,0001
	E) Mechanical	Ordinary one-way ANOVA	Šídák's multiple comparisons test	<0,0001
				<0,0001
				<0,0001
	E) Thermal	Ordinary one-way ANOVA	Šídák's multiple comparisons test	<0,0001
				<0,0001
				0.0164
	F) Climbing	Ordinary one-way ANOVA	Šídák's multiple comparisons test	<0,0001
				<0,0001
				<0,0001

## Sheet: Cdkl-silenced
	Technical replicate										Technical replicate
Biological replicate	1	2	3	Average						Biological replicate	1	2	3	Average
1. UAS-lucRNAi	1	0	0	0.333333		25ºC				1. UAS-lucRNAi	1	1	1	1		25ºC
2. UAS-lucRNAi	1	0	0	0.333333						2. UAS-lucRNAi	1	2	2	1.66667
3. UAS-lucRNAi	0	0	0	0						3. UAS-lucRNAi	0	0	4	1.33333
4. UAS-lucRNAi	9	8	3	6.66667						4. UAS-lucRNAi	3	2	1	2
5. UAS-lucRNAi	3	0	0	1						5. UAS-lucRNAi	0	0	2	0.666667
6. UAS-lucRNAi	4	0	1	1.66667						6. UAS-lucRNAi	3	2	2	2.33333
1. UAS-CdklRNAi	27	76	80	61						1. UAS-CdklRNAi	4	4	5	4.33333
2. UAS-CdklRNAi	17	28	37	27.3333						2. UAS-CdklRNAi	4	3	5	4
3. UAS-CdklRNAi	43	52	33	42.6667						3. UAS-CdklRNAi	4	6	4	4.66667
4. UAS-CdklRNAi	36	42	31	36.3333						4. UAS-CdklRNAi	2	2	1	1.66667
5. UAS-CdklRNAi	24	43	40	35.6667						5. UAS-CdklRNAi	2	2	1	1.66667
6. UAS-CdklRNAi	23	51	30	34.6667						6. UAS-CdklRNAi	2	3	2	2.33333
					Thermal crisis										Mechanical crisis
	Technical replicate							Technical replicate (%)				Flies/vial	12				Technical replicate
Biological replicate	1	2	3	Average			Biological replicate	1	2	3	Average		100			Biological replicate	1	2	3	Average
1. UAS-lucRNAi	0	0	0	0		Do not surpass 80 mm	1. UAS-lucRNAi	0	0	0	0					1. UAS-lucRNAi	0	0	0	0		25ºC
2. UAS-lucRNAi	0	0	0	0			2. UAS-lucRNAi	0	0	0	0					2. UAS-lucRNAi	0	0	0	0
3. UAS-lucRNAi	0	0	0	0			3. UAS-lucRNAi	0	0	0	0					3. UAS-lucRNAi	0	0	0	0
4. UAS-lucRNAi	0	0	0	0			4. UAS-lucRNAi	0	0	0	0					4. UAS-lucRNAi	0	0	0	0
5. UAS-lucRNAi	2	0	0	0.666667			5. UAS-lucRNAi	16.6667	0	0	5.55556					5. UAS-lucRNAi	0	0	0	0
6. UAS-lucRNAi	0	0	2	0.666667			6. UAS-lucRNAi	0	0	16.6667	5.55556					6. UAS-lucRNAi	0	0	0	0
1. UAS-CdklRNAi	7	8	5	6.66667			1. UAS-CdklRNAi	58.3333	66.6667	41.6667	55.5556					1. UAS-CdklRNAi	46	24	18	29.3333	Spontaneous crisis
2. UAS-CdklRNAi	5	6	9	6.66667			2. UAS-CdklRNAi	41.6667	50	75	55.5556					2. UAS-CdklRNAi	7	15	23	15
3. UAS-CdklRNAi	6	2	6	4.66667			3. UAS-CdklRNAi	50	16.6667	50	38.8889					3. UAS-CdklRNAi	33	37	6	25.3333
4. UAS-CdklRNAi	11	9	8	9.33333			4. UAS-CdklRNAi	91.6667	75	66.6667	77.7778					4. UAS-CdklRNAi	58	14	13	28.3333
5. UAS-CdklRNAi	7	9	8	8			5. UAS-CdklRNAi	58.3333	75	66.6667	66.6667					5. UAS-CdklRNAi	57	41	45	47.6667
6. UAS-CdklRNAi	6	6	8	6.66667			6. UAS-CdklRNAi	50	50	66.6667	55.5556					6. UAS-CdklRNAi	19	7	5	10.3333
			Technical replicate (%)
		Biological replicate	1	2	3	Average
	Do surpass 80 mm	1. UAS-lucRNAi	100	100	100	100
		2. UAS-lucRNAi	100	100	100	100
		3. UAS-lucRNAi	100	100	100	100
		4. UAS-lucRNAi	100	100	100	100
		5. UAS-lucRNAi	83.3333	100	100	94.4444
		6. UAS-lucRNAi	100	100	83.3333	94.4444
		1. UAS-CdklRNAi	41.6667	33.3333	58.3333	44.4444
		2. UAS-CdklRNAi	58.3333	50	25	44.4444
		3. UAS-CdklRNAi	50	83.3333	50	61.1111
		4. UAS-CdklRNAi	8.33333	25	33.3333	22.2222
		5. UAS-CdklRNAi	41.6667	25	33.3333	33.3333
		6. UAS-CdklRNAi	50	50	33.3333	44.4444

## Sheet: Cdkl overexpression
	Technical replicate										Technical replicate
Biological replicate	1	2	3	AVERAGE						Biological replicate	1	2	3	AVERAGE
1. UAS-Ø	1	3	2	2		25ºC				1. UAS-Ø	1	0	1	0.666667		25ºC
2. UAS-Ø	0	1	0	0.333333						2. UAS-Ø	1	1	1	1
3. UAS-Ø	0	1	2	1						3. UAS-Ø	5	4	3	4
4. UAS-Ø	0	4	2	2						4. UAS-Ø	4	1	6	3.66667
5. UAS-Ø	1	0	1	0.666667						5. UAS-Ø	4	3	2	3
6. UAS-Ø	0	0	0	0						6. UAS-Ø	0	0	0	0
1. UAS-Cdkl	1	13	7	7						1. UAS-Cdkl	6	6	2	4.66667
2. UAS-Cdkl	3	5	2	3.33333						2. UAS-Cdkl	2	6	5	4.33333
3. UAS-Cdkl	2	7	7	5.33333						3. UAS-Cdkl	3	4	4	3.66667
4. UAS-Cdkl	4	8	4	5.33333						4. UAS-Cdkl	6	5	5	5.33333
5. UAS-Cdkl	2	2	2	2						5. UAS-Cdkl	9	7	4	6.66667
6. UAS-Cdkl	2	11	5	6						6. UAS-Cdkl	9	8	2	6.33333
1. UAS-Cdkl (2) (Data not shown)	5	5	3	4.33333						1. UAS-Cdkl (2) (Data not shown)	7	3	4	4.66667
2. UAS-Cdkl (2) (Data not shown)	0	1	0	0.333333						2. UAS-Cdkl (2) (Data not shown)	0	4	3	2.33333
3. UAS-Cdkl (2) (Data not shown)	5	0	0	1.66667						3. UAS-Cdkl (2) (Data not shown)	4	4	2	3.33333
1. UAS-Cdkl (3) (Data not shown)	20	28	9	19						1. UAS-Cdkl (3) (Data not shown)	7	7	11	8.33333
2. UAS-Cdkl (3) (Data not shown)	5	7	8	6.66667						2. UAS-Cdkl (3) (Data not shown)	4	4	6	4.66667
3. UAS-Cdkl (3) (Data not shown)	12	11	8	10.3333	Thermal crisis					3. UAS-Cdkl (3) (Data not shown)	4	5	5	4.66667	Mechanical crisis
1. UAS-Cdkl (4) (Data not shown)	1	1	2	1.33333						1. UAS-Cdkl (4) (Data not shown)	4	4	3	3.66667
2. UAS-Cdkl (4) (Data not shown)	1	0	0	0.333333						2. UAS-Cdkl (4) (Data not shown)	6	9	5	6.66667
3. UAS-Cdkl (4) (Data not shown)	0	2	0	0.666667						3. UAS-Cdkl (4) (Data not shown)	9	8	5	7.33333
								Technical replicate (%)				Flies/vial	12				Technical replicate
	Technical replicate						Biological replicate	1	2	3	AVERAGE		100			Biological replicate	1	2	3	AVERAGE
Biological replicate	1	2	3	AVERAGE		Do not surpass 80 mm	1. UAS-Ø	0	0	0	0					1. UAS-Ø	0	0	0	0		25ºC
1. UAS-Ø	0	0	0	0			2. UAS-Ø	0	8.33333	0	2.77778					2. UAS-Ø	0	0	0	0
2. UAS-Ø	0	1	0	0.333333			3. UAS-Ø	0	16.6667	16.6667	11.1111					3. UAS-Ø	0	0	0	0
3. UAS-Ø	0	2	2	1.33333			4. UAS-Ø	25	8.33333	25	19.4444					4. UAS-Ø	0	0	0	0
4. UAS-Ø	3	1	3	2.33333			5. UAS-Ø	0	8.33333	16.6667	8.33333					5. UAS-Ø	0	0	0	0
5. UAS-Ø	0	1	2	1			6. UAS-Ø	0	0	8.33333	2.77778					6. UAS-Ø	0	0	0	0
6. UAS-Ø	0	0	1	0.333333			1. UAS-Cdkl	8.33333	0	8.33333	5.55556					1. UAS-Cdkl	0	0	0	0
1. UAS-Cdkl	1	0	1	0.666667			2. UAS-Cdkl	0	8.33333	0	2.77778					2. UAS-Cdkl	0	0	0	0
2. UAS-Cdkl	0	1	0	0.333333			3. UAS-Cdkl	25	16.6667	8.33333	16.6667					3. UAS-Cdkl	0	0	0	0
3. UAS-Cdkl	3	2	1	2			4. UAS-Cdkl	8.33333	8.33333	16.6667	11.1111					4. UAS-Cdkl	0	0	0	0
4. UAS-Cdkl	1	1	2	1.33333			5. UAS-Cdkl	8.33333	25	16.6667	16.6667					5. UAS-Cdkl	0	0	0	0
5. UAS-Cdkl	1	3	2	2			6. UAS-Cdkl	0	8.33333	8.33333	5.55556					6. UAS-Cdkl	0	0	0	0
6. UAS-Cdkl	0	1	1	0.666667			1. UAS-Cdkl (2) (Data not shown)	0	0	0	0					1. UAS-Cdkl (2) (Data not shown)				0
1. UAS-Cdkl (2) (Data not shown)	0	0	0	0			2. UAS-Cdkl (2) (Data not shown)	0	0	8.33333	2.77778					2. UAS-Cdkl (2) (Data not shown)				0
2. UAS-Cdkl (2) (Data not shown)	0	0	1	0.333333			3. UAS-Cdkl (2) (Data not shown)	8.33333	8.33333	8.33333	8.33333					3. UAS-Cdkl (2) (Data not shown)				0
3. UAS-Cdkl (2) (Data not shown)	1	1	1	1			1. UAS-Cdkl (3) (Data not shown)	16.6667	8.33333	8.33333	11.1111					1. Sobreexpresión Cdkl A3				0
1. UAS-Cdkl (3) (Data not shown)	2	1	1	1.33333			2. UAS-Cdkl (3) (Data not shown)	0	8.33333	8.33333	5.55556					2. Sobreexpresión Cdkl A3				0
2. UAS-Cdkl (3) (Data not shown)	0	1	1	0.666667			3. UAS-Cdkl (3) (Data not shown)	16.6667	0	8.33333	8.33333					3. Sobreexpresión Cdkl A3				0	Spontaneous crisis
3. UAS-Cdkl (3) (Data not shown)	2	0	1	1			1. UAS-Cdkl (4) (Data not shown)	8.33333	0	8.33333	5.55556					1. Sobreexpresión Cdkl E				0
1. UAS-Cdkl (4) (Data not shown)	1	0	1	0.666667			2. UAS-Cdkl (4) (Data not shown)	0	8.33333	0	2.77778					2. Sobreexpresión Cdkl E				0
2. UAS-Cdkl (4) (Data not shown)	0	1	0	0.333333			3. UAS-Cdkl (4) (Data not shown)	8.33333	8.33333	8.33333	8.33333					3. Sobreexpresión Cdkl E				0
3. UAS-Cdkl (4) (Data not shown)	1	1	1	1
			Technical replicate (%)
		Biological replicate	1	2	3	AVERAGE
		1. UAS-Ø	100	100	100	100
		2. UAS-Ø	100	91.6667	100	97.2222
		3. UAS-Ø	100	83.3333	83.3333	88.8889
		4. UAS-Ø	75	91.6667	75	80.5556
		5. UAS-Ø	100	91.6667	83.3333	91.6667
		6. UAS-Ø	100	100	91.6667	97.2222
	Do surpass 80 mm	1. UAS-Cdkl	91.6667	100	91.6667	94.4444
		2. UAS-Cdkl	100	91.6667	100	97.2222
		3. UAS-Cdkl	75	83.3333	91.6667	83.3333
		4. UAS-Cdkl	91.6667	91.6667	83.3333	88.8889
		5. UAS-Cdkl	91.6667	75	83.3333	83.3333
		6. UAS-Cdkl	100	91.6667	91.6667	94.4444
		1. UAS-Cdkl (2) (Data not shown)	100	100	100	100
		2. UAS-Cdkl (2) (Data not shown)	100	100	91.6667	97.2222
		3. UAS-Cdkl (2) (Data not shown)	91.6667	91.6667	91.6667	91.6667
		1. UAS-Cdkl (3) (Data not shown)	83.3333	91.6667	91.6667	88.8889
		2. UAS-Cdkl (3) (Data not shown)	100	91.6667	91.6667	94.4444
		3. UAS-Cdkl (3) (Data not shown)	83.3333	100	91.6667	91.6667
		1. UAS-Cdkl (4) (Data not shown)	91.6667	100	91.6667	94.4444
		2. UAS-Cdkl (4) (Data not shown)	100	91.6667	100	97.2222
		3. UAS-Cdkl (4) (Data not shown)	91.6667	91.6667	91.6667	91.6667

## Sheet: CDKL5 overexpression
	Technical replicate										Technical replicate
Biological replicate	1	2	3	Average						Biological Replicate	1	2	3	Average
1. UAS-Ø	1	3	2	2		25ºC				1. UAS-Ø	1	0	1	0.666667		25ºC
2. UAS-Ø	0	1	0	0.333333						2. UAS-Ø	1	1	1	1
3. UAS-Ø	0	1	2	1						3. UAS-Ø	5	4	3	4
4. UAS-Ø	0	0	0	0						4. UAS-Ø	4	1	6	3.66667
5. UAS-Ø	0	0	1	0.333333						5. UAS-Ø	4	3	2	3
6. UAS-Ø	0	2	0	0.666667						6. UAS-Ø	0	0	0	0
1. UAS-CDKL5	0	0	0	0						1. UAS-CDKL5	4	2	2	2.66667
2. UAS-CDKL5	0	1	0	0.333333						2. UAS-CDKL5	4	3	0	2.33333
3. UAS-CDKL5	0	0	1	0.333333						3. UAS-CDKL5	7	1	1	3
4. UAS-CDKL5	0	4	2	2						4. UAS-CDKL5	6	3	4	4.33333
5. UAS-CDKL5	3	0	4	2.33333						5. UAS-CDKL5	4	5	4	4.33333
6. UAS-CDKL5	0	0	1	0.333333						6. UAS-CDKL5	2	3	5	3.33333
1. UAS-CDKL5 (2) (Data not shown)	0	1	0	0.333333						1. UAS-CDKL5 (2) (Data not shown)	1	3	3	2.33333
2. UAS-CDKL5 (2) (Data not shown)	0	1	0	0.333333						2. UAS-CDKL5 (2) (Data not shown)	4	3	5	4
3. UAS-CDKL5 (2) (Data not shown)	0	0	3	1						3. UAS-CDKL5 (2) (Data not shown)	6	5	2	4.33333
1. UAS-CDKL5 (3) (Data not shown)	0	0	2	0.666667						1. UAS-CDKL5 (3) (Data not shown)	4	4	3	3.66667
2. UAS-CDKL5 (3) (Data not shown)	0	3	0	1						2. UAS-CDKL5 (3) (Data not shown)	4	4	4	4
3. UAS-CDKL5 (3) (Data not shown)	0	0	1	0.333333	Thermal crisis					3. UAS-CDKL5 (3) (Data not shown)	4	6	7	5.66667	Mechanical crisis
1. UAS-CDKL5 (4) (Data not shown)				0						1. Sobreexpresión Cdkl E				0
2. Sobreexpresión Cdkl E				0						2. Sobreexpresión Cdkl E				0
3. Sobreexpresión Cdkl E				0						3. Sobreexpresión Cdkl E				0
								Technical replicate (%)				Flies/vial	12				Technical replicate
	Technical replicate						Biological replicate	1	2	3	Average		100			Biological replicate	1	2	3	Average
Biological replicate	1	2	3	Average		Do not surpass 80 mm	1. UAS-Ø	0	0	0	0					1. UAS-Ø	0	0	0	0		25ºC
1. UAS-Ø	0	0	0	0			2. UAS-Ø	0	8.33333	0	2.77778					2. UAS-Ø	0	0	0	0
2. UAS-Ø	0	1	0	0.333333			3. UAS-Ø	0	16.6667	16.6667	11.1111					3. UAS-Ø	0	0	0	0
3. UAS-Ø	0	2	2	1.33333			4. UAS-Ø	25	8.33333	25	19.4444					4. UAS-Ø	0	0	0	0
4. UAS-Ø	3	1	3	2.33333			5. UAS-Ø	0	8.33333	16.6667	8.33333					5. UAS-Ø	0	0	0	0
5. UAS-Ø	0	1	2	1			6. UAS-Ø	0	0	8.33333	2.77778					6. UAS-Ø	0	0	0	0
6. UAS-Ø	0	0	1	0.333333			1. UAS-CDKL5	0	0	16.6667	5.55556					1. UAS-CDKL5	0	0	1	0.333333
1. UAS-CDKL5	0	0	2	0.666667			2. UAS-CDKL5	0	8.33333	25	11.1111					2. UAS-CDKL5	1	0	0	0.333333
2. UAS-CDKL5	0	1	3	1.33333			3. UAS-CDKL5	0	16.6667	0	5.55556					3. UAS-CDKL5	1	0	0	0.333333
3. UAS-CDKL5	0	2	0	0.666667			4. UAS-CDKL5	0	0	8.33333	2.77778					4. UAS-CDKL5	0	0	0	0
4. UAS-CDKL5	0	0	1	0.333333			5. UAS-CDKL5	0	0	8.33333	2.77778					5. UAS-CDKL5	0	0	0	0
5. UAS-CDKL5	0	0	1	0.333333			6. UAS-CDKL5	0	0	8.33333	2.77778					6. UAS-CDKL5	0	0	0	0
6. UAS-CDKL5	0	0	1	0.333333			1. UAS-CDKL5 (2) (Data not shown)	25	16.6667	8.33333	16.6667					1. UAS-CDKL5 (2) (Data not shown)				0
1. UAS-CDKL5 (2) (Data not shown)	3	2	1	2			2. UAS-CDKL5 (2) (Data not shown)	0	8.33333	8.33333	5.55556					2. UAS-CDKL5 (2) (Data not shown)				0
2. UAS-CDKL5 (2) (Data not shown)	0	1	1	0.666667			3. UAS-CDKL5 (2) (Data not shown)	41.6667	33.3333	41.6667	38.8889					3. UAS-CDKL5 (2) (Data not shown)				0
3. UAS-CDKL5 (2) (Data not shown)	5	4	5	4.66667			1. UAS-CDKL5 (3) (Data not shown)	16.6667	8.33333	8.33333	11.1111					1. UAS-CDKL5 (3) (Data not shown)				0
1. UAS-CDKL5 (3) (Data not shown)	2	1	1	1.33333			2. UAS-CDKL5 (3) (Data not shown)	16.6667	0	0	5.55556					2. UAS-CDKL5 (3) (Data not shown)				0
2. UAS-CDKL5 (3) (Data not shown)	2	0	0	0.666667			3. UAS-CDKL5 (3) (Data not shown)	16.6667	33.3333	8.33333	19.4444					3. UAS-CDKL5 (3) (Data not shown)				0	Spontaneous crisis
3. UAS-CDKL5 (3) (Data not shown)	2	4	1	2.33333			1. Sobreexpresión Cdkl E	0	0	0	0					1. Sobreexpresión Cdkl E				0
1. Sobreexpresión Cdkl E				0			2. Sobreexpresión Cdkl E	0	0	0	0					2. Sobreexpresión Cdkl E				0
2. Sobreexpresión Cdkl E				0			3. Sobreexpresión Cdkl E	0	0	0	0					3. Sobreexpresión Cdkl E				0
3. Sobreexpresión Cdkl E				0
			Technical replicate (%)
		Biological replicate	1	2	3	Average
		1. UAS-Ø	100	100	100	100
		2. UAS-Ø	100	91.6667	100	97.2222
		3. UAS-Ø	100	83.3333	83.3333	88.8889
		4. UAS-Ø	75	91.6667	75	80.5556
		5. UAS-Ø	100	91.6667	83.3333	91.6667
		6. UAS-Ø	100	100	91.6667	97.2222
	Surpass 80 mm	1. UAS-CDKL5	100	100	83.3333	94.4444
		2. UAS-CDKL5	100	91.6667	75	88.8889
		3. UAS-CDKL5	100	83.3333	100	94.4444
		4. UAS-CDKL5	100	100	91.6667	97.2222
		5. UAS-CDKL5	100	100	91.6667	97.2222
		6. UAS-CDKL5	100	100	91.6667	97.2222
		1. UAS-CDKL5 (2) (Data not shown)	75	83.3333	91.6667	83.3333
		2. UAS-CDKL5 (2) (Data not shown)	100	91.6667	91.6667	94.4444
		3. UAS-CDKL5 (2) (Data not shown)	58.3333	66.6667	58.3333	61.1111
		1. UAS-CDKL5 (3) (Data not shown)	83.3333	91.6667	91.6667	88.8889
		2. UAS-CDKL5 (3) (Data not shown)	83.3333	100	100	94.4444
		3. UAS-CDKL5 (3) (Data not shown)	83.3333	66.6667	91.6667	80.5556
		1. Sobreexpresión Cdkl E	100	100	100	100
		2. Sobreexpresión Cdkl E	100	100	100	100
		3. Sobreexpresión Cdkl E	100	100	100	100

## Sheet: Cdkl Rescue
	Technical replicate										Technical replicate
Biological replicate	1	2	3	Average						Biological replicate	1	2	3	Average
1. UAS-lucRNAi	4	3	2	3		25ºC				1. UAS-lucRNAi	2	1	2	1.66667		25ºC
2. UAS-lucRNAi	0	0	0	0						2. UAS-lucRNAi	0	1	2	1
3. UAS-lucRNAi	1	0	1	0.666667						3. UAS-lucRNAi	1	1	2	1.33333
4. UAS-lucRNAi	0	0	0	0						4. UAS-lucRNAi	4	4	3	3.66667
5. UAS-lucRNAi	0	0	0	0						5. UAS-lucRNAi	4	2	0	2
6. UAS-lucRNAi	3	4	3	3.33333						6. UAS-lucRNAi	3	2	2	2.33333
1. UAS-CdklRNAi	137	99	102	112.667						1. UAS-CdklRNAi	14	10	15	13
2. UAS-CdklRNAi	135	99	86	106.667						2. UAS-CdklRNAi	9	10	12	10.3333
3. UAS-CdklRNAi	183	127	94	134.667						3. UAS-CdklRNAi	10	9	14	11
4. UAS-CdklRNAi	134	153	132	139.667						4. UAS-CdklRNAi	4	6	12	7.33333
5. UAS-CdklRNAi	106	123	127	118.667						5. UAS-CdklRNAi	22	14	30	22
6. UAS-CdklRNAi	114	182	113	136.333						6. UAS-CdklRNAi	3	7	6	5.33333
1. UAS-CdklRNAi + UAS-Cdkl	43	9	10	20.6667	Thermal crisis					1. UAS-CdklRNAi + UAS-Cdkl	0	3	0	1	Mechanical crisis
2. UAS-CdklRNAi + UAS-Cdkl	58	27	20	35						2. UAS-CdklRNAi + UAS-Cdkl	6	0	5	3.66667
3. UAS-CdklRNAi + UAS-Cdkl	38	9	2	16.3333						3. UAS-CdklRNAi + UAS-Cdkl	0	0	0	0
4. UAS-CdklRNAi + UAS-Cdkl	25	11	9	15						4. UAS-CdklRNAi + UAS-Cdkl	0	2	4	2
5. UAS-CdklRNAi + UAS-Cdkl	22	28	14	21.3333						5. UAS-CdklRNAi + UAS-Cdkl	3	3	5	3.66667
6. UAS-CdklRNAi + UAS-Cdkl	28	53	28	36.3333						6. UAS-CdklRNAi + UAS-Cdkl	4	1	1	2
	Technical replicate							Technical replicate (%)				Flies/vial	12				Technical replicate
Biological replicate	1	2	3	Average			Biological replicate	1	2	3	Average		100			Biological replicate	1	2	3	Average
1. UAS-lucRNAi	2	1	2	1.66667		Do not surpass 80 mm	1. UAS-lucRNAi	16.6667	8.33333	16.6667	13.8889					1. UAS-lucRNAi	0	0	0	0		25ºC
2. UAS-lucRNAi	0	0	0	0			2. UAS-lucRNAi	0	0	0	0					2. UAS-lucRNAi	0	0	0	0
3. UAS-lucRNAi	0	0	0	0			3. UAS-lucRNAi	0	0	0	0					3. UAS-lucRNAi	0	0	0	0
4. UAS-lucRNAi	0	0	0	0			4. UAS-lucRNAi	0	0	0	0					4. UAS-lucRNAi	0	0	0	0
5. UAS-lucRNAi	3	3	2	2.66667			5. UAS-lucRNAi	25	25	16.6667	22.2222					5. UAS-lucRNAi	0	0	0	0
6. UAS-lucRNAi	0	2	1	1			6. UAS-lucRNAi	0	16.6667	8.33333	8.33333					6. UAS-lucRNAi	0	0	0	0
1. UAS-CdklRNAi	10	9	9	9.33333			1. UAS-CdklRNAi	83.3333	75	75	77.7778					1. UAS-CdklRNAi	22	18	19	19.6667	Spontaneous crisis
2. UAS-CdklRNAi	12	10	12	11.3333			2. UAS-CdklRNAi	100	83.3333	100	94.4444					2. UAS-CdklRNAi	19	26	42	29
3. UAS-CdklRNAi	8	12	12	10.6667			3. UAS-CdklRNAi	66.6667	100	100	88.8889					3. UAS-CdklRNAi	18	13	18	16.3333
4. UAS-CdklRNAi	12	10	10	10.6667			4. UAS-CdklRNAi	100	83.3333	83.3333	88.8889					4. UAS-CdklRNAi	12	4	10	8.66667
5. UAS-CdklRNAi	6	6	9	7			5. UAS-CdklRNAi	50	50	75	58.3333					5. UAS-CdklRNAi	14	9	22	15
6. UAS-CdklRNAi	12	12	11	11.6667			6. UAS-CdklRNAi	100	100	91.6667	97.2222					6. UAS-CdklRNAi	21	23	44	29.3333
1. UAS-CdklRNAi + UAS-Cdkl	1	3	2	2			1. UAS-CdklRNAi + UAS-Cdkl	8.33333	25	16.6667	16.6667					1. UAS-CdklRNAi + UAS-Cdkl	0	0	0	0
2. UAS-CdklRNAi + UAS-Cdkl	2	5	0	2.33333			2. UAS-CdklRNAi + UAS-Cdkl	16.6667	41.6667	0	19.4444					2. UAS-CdklRNAi + UAS-Cdkl	0	0	0	0
3. UAS-CdklRNAi + UAS-Cdkl	1	2	0	1			3. UAS-CdklRNAi + UAS-Cdkl	8.33333	16.6667	0	8.33333					3. UAS-CdklRNAi + UAS-Cdkl	0	0	0	0
4. UAS-CdklRNAi + UAS-Cdkl	0	0	0	0			4. UAS-CdklRNAi + UAS-Cdkl	0	0	0	0					4. UAS-CdklRNAi + UAS-Cdkl	0	0	0	0
5. UAS-CdklRNAi + UAS-Cdkl	0	0	0	0			5. UAS-CdklRNAi + UAS-Cdkl	0	0	0	0					5. UAS-CdklRNAi + UAS-Cdkl	0	0	0	0
6. UAS-CdklRNAi + UAS-Cdkl	0	2	0	0.666667			6. UAS-CdklRNAi + UAS-Cdkl	0	16.6667	0	5.55556					6. UAS-CdklRNAi + UAS-Cdkl	0	0	0	0
			Technical replicate (%)
		Biological replicate	1	2	3	Average
	Do surpass 80 mm	1. UAS-lucRNAi	83.3333	91.6667	83.3333	86.1111
		2. UAS-lucRNAi	100	100	100	100
		3. UAS-lucRNAi	100	100	100	100
		4. UAS-lucRNAi	100	100	100	100
		5. UAS-lucRNAi	75	75	83.3333	77.7778
		6. UAS-lucRNAi	100	83.3333	91.6667	91.6667
		1. UAS-CdklRNAi	16.6667	25	25	22.2222
		2. UAS-CdklRNAi	0	16.6667	0	5.55556
		3. UAS-CdklRNAi	33.3333	0	0	11.1111
		4. UAS-CdklRNAi	0	16.6667	16.6667	11.1111
		5. UAS-CdklRNAi	50	50	25	41.6667
		6. UAS-CdklRNAi	0	0	8.33333	2.77778
		1. UAS-CdklRNAi + UAS-Cdkl	91.6667	75	83.3333	83.3333
		2. UAS-CdklRNAi + UAS-Cdkl	83.3333	58.3333	100	80.5556
		3. UAS-CdklRNAi + UAS-Cdkl	91.6667	83.3333	100	91.6667
		4. UAS-CdklRNAi + UAS-Cdkl	100	100	100	100
		5. UAS-CdklRNAi + UAS-Cdkl	100	100	100	100
		6. UAS-CdklRNAi + UAS-Cdkl	100	83.3333	100	94.4444

## Sheet: CDKL5 Rescue
	Technical replicate										Technical replicate
Biological replicate	1	2	3	Media						Biological replicate	1	2	3	Media
1. UAS-lucRNAi	4	3	2	3		25ºC				1. UAS-lucRNAi	2	1	2	1.66667		25ºC
2. UAS-lucRNAi	0	0	0	0						2. UAS-lucRNAi	0	1	2	1
3. UAS-lucRNAi	1	0	1	0.666667						3. UAS-lucRNAi	1	1	2	1.33333
4. UAS-lucRNAi	0	0	0	0						4. UAS-lucRNAi	4	4	3	3.66667
5. UAS-lucRNAi	0	0	0	0						5. UAS-lucRNAi	4	2	0	2
6. UAS-lucRNAi	3	4	3	3.33333						6. UAS-lucRNAi	3	2	2	2.33333
1. UAS-CdklRNAi	137	99	102	112.667						1. UAS-CdklRNAi	14	10	15	13
2. UAS-CdklRNAi	135	99	86	106.667						2. UAS-CdklRNAi	9	10	12	10.3333
3. UAS-CdklRNAi	183	127	94	134.667						3. UAS-CdklRNAi	10	9	14	11
4. UAS-CdklRNAi	134	153	132	139.667						4. UAS-CdklRNAi	4	6	12	7.33333
5. UAS-CdklRNAi	106	123	127	118.667						5. UAS-CdklRNAi	22	14	30	22
6. UAS-CdklRNAi	114	182	113	136.333						6. UAS-CdklRNAi	3	7	6	5.33333
1. UAS-CdklRNAi + UAS-CDKL5	110	73	70	84.3333	Thermal crisis					1. UAS-CdklRNAi + UAS-CDKL5	4	2	1	2.33333	Mechanical crisis
2. UAS-CdklRNAi + UAS-CDKL5	133	129	87	116.333						2. UAS-CdklRNAi + UAS-CDKL5	6	2	2	3.33333
3. UAS-CdklRNAi + UAS-CDKL5	100	109	65	91.3333						3. UAS-CdklRNAi + UAS-CDKL5	0	3	2	1.66667
4. UAS-CdklRNAi + UAS-CDKL5	124	123	124	123.667						4. UAS-CdklRNAi + UAS-CDKL5	0	2	2	1.33333
5. UAS-CdklRNAi + UAS-CDKL5	101	126	102	109.667						5. UAS-CdklRNAi + UAS-CDKL5	2	1	1	1.33333
6. UAS-CdklRNAi + UAS-CDKL5	40	50	49	46.3333						6. UAS-CdklRNAi + UAS-CDKL5	1	3	0	1.33333
	Technical replicate							Technical replicate (%)				Total flies/vial	12				Technical replicate
Biological replicate	1	2	3	Media			Biological replicate	1	2	3	Media		100			Biological replicate	1	2	3	Media
1. UAS-lucRNAi	2	1	2	1.66667		Do not surpass 80 mm	1. UAS-lucRNAi	16.6667	8.33333	16.6667	13.8889					1. UAS-lucRNAi	0	0	0	0		25ºC
2. UAS-lucRNAi	0	0	0	0			2. UAS-lucRNAi	0	0	0	0					2. UAS-lucRNAi	0	0	0	0
3. UAS-lucRNAi	0	0	0	0			3. UAS-lucRNAi	0	0	0	0					3. UAS-lucRNAi	0	0	0	0
4. UAS-lucRNAi	0	0	0	0			4. UAS-lucRNAi	0	0	0	0					4. UAS-lucRNAi	0	0	0	0
5. UAS-lucRNAi	3	3	2	2.66667			5. UAS-lucRNAi	25	25	16.6667	22.2222					5. UAS-lucRNAi	0	0	0	0
6. UAS-lucRNAi	0	2	1	1			6. UAS-lucRNAi	0	16.6667	8.33333	8.33333					6. UAS-lucRNAi	0	0	0	0
1. UAS-CdklRNAi	10	9	9	9.33333			1. UAS-CdklRNAi	83.3333	75	75	77.7778					1. UAS-CdklRNAi	22	18	19	19.6667	Spontaneous crisis
2. UAS-CdklRNAi	12	10	12	11.3333			2. UAS-CdklRNAi	100	83.3333	100	94.4444					2. UAS-CdklRNAi	19	26	42	29
3. UAS-CdklRNAi	8	12	12	10.6667			3. UAS-CdklRNAi	66.6667	100	100	88.8889					3. UAS-CdklRNAi	18	13	18	16.3333
4. UAS-CdklRNAi	12	10	10	10.6667			4. UAS-CdklRNAi	100	83.3333	83.3333	88.8889					4. UAS-CdklRNAi	12	4	10	8.66667
5. UAS-CdklRNAi	6	6	9	7			5. UAS-CdklRNAi	50	50	75	58.3333					5. UAS-CdklRNAi	14	9	22	15
6. UAS-CdklRNAi	12	12	11	11.6667			6. UAS-CdklRNAi	100	100	91.6667	97.2222					6. UAS-CdklRNAi	21	23	44	29.3333
1. UAS-CdklRNAi + UAS-CDKL5	3	7	6	5.33333			1. UAS-CdklRNAi + UAS-CDKL5	25	58.3333	50	44.4444					1. UAS-CdklRNAi + UAS-CDKL5	0	2	0	0.666667
2. UAS-CdklRNAi + UAS-CDKL5	7	6	8	7			2. UAS-CdklRNAi + UAS-CDKL5	58.3333	50	66.6667	58.3333					2. UAS-CdklRNAi + UAS-CDKL5	0	4	0	1.33333
3. UAS-CdklRNAi + UAS-CDKL5	4	4	6	4.66667			3. UAS-CdklRNAi + UAS-CDKL5	33.3333	33.3333	50	38.8889					3. UAS-CdklRNAi + UAS-CDKL5	0	1	0	0.333333
4. UAS-CdklRNAi + UAS-CDKL5	6	3	3	4			4. UAS-CdklRNAi + UAS-CDKL5	50	25	25	33.3333					4. UAS-CdklRNAi + UAS-CDKL5	3	1	0	1.33333
5. UAS-CdklRNAi + UAS-CDKL5	8	7	5	6.66667			5. UAS-CdklRNAi + UAS-CDKL5	66.6667	58.3333	41.6667	55.5556					5. UAS-CdklRNAi + UAS-CDKL5	1	0	0	0.333333
6. UAS-CdklRNAi + UAS-CDKL5	8	7	8	7.66667			6. UAS-CdklRNAi + UAS-CDKL5	66.6667	58.3333	66.6667	63.8889					6. UAS-CdklRNAi + UAS-CDKL5	0	1	0	0.333333
			Technical replicate (%)
		Biological replicate	1	2	3	Media
	Do surpass 80 mm	1. UAS-lucRNAi	83.3333	91.6667	83.3333	86.1111
		2. UAS-lucRNAi	100	100	100	100
		3. UAS-lucRNAi	100	100	100	100
		4. UAS-lucRNAi	100	100	100	100
		5. UAS-lucRNAi	75	75	83.3333	77.7778
		6. UAS-lucRNAi	100	83.3333	91.6667	91.6667
		1. UAS-CdklRNAi	16.6667	25	25	22.2222
		2. UAS-CdklRNAi	0	16.6667	0	5.55556
		3. UAS-CdklRNAi	33.3333	0	0	11.1111
		4. UAS-CdklRNAi	0	16.6667	16.6667	11.1111
		5. UAS-CdklRNAi	50	50	25	41.6667
		6. UAS-CdklRNAi	0	0	8.33333	2.77778
		1. UAS-CdklRNAi + UAS-CDKL5	75	41.6667	50	55.5556
		2. UAS-CdklRNAi + UAS-CDKL5	41.6667	50	33.3333	41.6667
		3. UAS-CdklRNAi + UAS-CDKL5	66.6667	66.6667	50	61.1111
		4. UAS-CdklRNAi + UAS-CDKL5	50	75	75	66.6667
		5. UAS-CdklRNAi + UAS-CDKL5	33.3333	41.6667	58.3333	44.4444
		6. UAS-CdklRNAi + UAS-CDKL5	33.3333	41.6667	33.3333	36.1111

## Sheet: qPCR
	CDKL5 DEFICIENCY DISORDER (CDD)																						CONTROL
	cDNA				Rpl32				Mnf				EF1				Average HK	dCt	ddCt	2^(-ddCt)			cDNA				Rpl32				Mnf				EF1				Rpl32_Mnf_EF1	dCt	ddCt	2^(-ddCt)
		9 UAS-Cdkl/Cdkl	32.54	32.4033		9 UAS-Cdkl/Rpl32	20.45	20.5867		9 UAS-Cdkl/Mnf	28.95	29.0333		9 UAS-Cdkl/EF1	29.32	29.4667	26.3622	6.04111	-1.00333	2.00463			J19	2 UAS-lucRNAi/Cdkl	34.43	34.1867		2 UAS-lucRNAi/Rpl32	22.05	22.0433		2 UAS-lucRNAi/Mnf	30.66	30.56		2 UAS-lucRNAi/EF1	26.59	26.76	26.4544	7.73222	0.097037	0.934951
		9 UAS-Cdkl/Cdkl	32.2			9 UAS-Cdkl/Rpl32	20.61			9 UAS-Cdkl/Mnf	28.96			9 UAS-Cdkl/EF1	29.61								J20	2 UAS-lucRNAi/Cdkl	33.83			2 UAS-lucRNAi/Rpl32	22.11			2 UAS-lucRNAi/Mnf	30.7			2 UAS-lucRNAi/EF1	26.65
		9 UAS-Cdkl/Cdkl	32.47			9 UAS-Cdkl/Rpl32	20.7			9 UAS-Cdkl/Mnf	29.19			9 UAS-Cdkl/EF1	29.47								J21	2 UAS-lucRNAi/Cdkl	34.3			2 UAS-lucRNAi/Rpl32	21.97			2 UAS-lucRNAi/Mnf	30.32			2 UAS-lucRNAi/EF1	27.04
		10 UAS-Cdkl/Cdkl	32.78	32.71		10 UAS-Cdkl/Rpl32	19.86	20.2333		10 UAS-Cdkl/Mnf	28.95	29.36		10 UAS-Cdkl/EF1	29.32	29.98	26.5244	6.18556	-0.858889	1.81364			K19	4 UAS-lucRNAi/Cdkl	34.97	34.41		4 UAS-lucRNAi/Rpl32	22.32	22.2633		4 UAS-lucRNAi/Mnf	30.5	30.605		4 UAS-lucRNAi/EF1	25.33	26.73	26.5328	7.87722	0.242037	0.845551
		10 UAS-Cdkl/Cdkl	32.9			10 UAS-Cdkl/Rpl32	20.26			10 UAS-Cdkl/Mnf	29.27			10 UAS-Cdkl/EF1	30.13								K20	4 UAS-lucRNAi/Cdkl	34.53			4 UAS-lucRNAi/Rpl32	22.02			4 UAS-lucRNAi/Mnf	30.61			4 UAS-lucRNAi/EF1	25.66
		10 UAS-Cdkl/Cdkl	32.45			10 UAS-Cdkl/Rpl32	20.58			10 UAS-Cdkl/Mnf	29.86			10 UAS-Cdkl/EF1	30.49								K21	4 UAS-lucRNAi/Cdkl	33.73			4 UAS-lucRNAi/Rpl32	22.45			4 UAS-lucRNAi/Mnf	30.6			4 UAS-lucRNAi/EF1	26.73
		13 UAS-Cdkl/Cdkl	33.8	34.115		13 UAS-Cdkl/Rpl32	21.21	21.265		13 UAS-Cdkl/Mnf	31.49	31.48		13 UAS-Cdkl/EF1	32.85	32.815	28.52	5.595	-1.44944	2.73103			L19	16 UAS-lucRNAi/Cdkl	34.07	34.645	C1	16 UAS-lucRNAi/Rpl32	22.65	22.6467	L7	16 UAS-lucRNAi/Mnf	30.45	30.61	L13	16 UAS-lucRNAi/EF1	28.76	28.79	27.3489	7.29611	-0.339074	1.26494
		13 UAS-Cdkl/Cdkl				13 UAS-Cdkl/Rpl32	21.32			13 UAS-Cdkl/Mnf	31.47			13 UAS-Cdkl/EF1									L20	16 UAS-lucRNAi/Cdkl	35.22		C2	16 UAS-lucRNAi/Rpl32	22.59		L8	16 UAS-lucRNAi/Mnf	30.72		L14	16 UAS-lucRNAi/EF1	28.82
		13 UAS-Cdkl/Cdkl	34.43			13 UAS-Cdkl/Rpl32				13 UAS-Cdkl/Mnf				13 UAS-Cdkl/EF1	32.78								L21	16 UAS-lucRNAi/Cdkl			C3	16 UAS-lucRNAi/Rpl32	22.7		L9	16 UAS-lucRNAi/Mnf	30.66		L15	16 UAS-lucRNAi/EF1	28.89
		3 UAS-CdklRNAi + UAS-Cdkl/Cdkl	33.27	33.26		3 UAS-CdklRNAi + UAS-Cdkl/Rpl32	20.08	20.39		3 UAS-CdklRNAi + UAS-Cdkl/Mnf	28.02	28.4467		3 UAS-CdklRNAi + UAS-Cdkl/EF1	26.81	27.01	25.2822	7.97778	0.342593	0.788623			M	5 UAS-Ø/Cdkl	32.96	32.62		5 UAS-Ø/Rpl32	19.88	19.9733		5 UAS-Ø/Mnf	28.72	28.9067		5 UAS-Ø/EF1	27.28	27.5267	25.4689	7.15111	0.106667	0.928731
		3 UAS-CdklRNAi + UAS-Cdkl/Cdkl	33.25			3 UAS-CdklRNAi + UAS-Cdkl/Rpl32	20.27			3 UAS-CdklRNAi + UAS-Cdkl/Mnf	28.44			3 UAS-CdklRNAi + UAS-Cdkl/EF1	27.09								M	5 UAS-Ø/Cdkl	32.28			5 UAS-Ø/Rpl32	19.82			5 UAS-Ø/Mnf	28.77			5 UAS-Ø/EF1	27.59
		3 UAS-CdklRNAi + UAS-Cdkl/Cdkl	33.48			3 UAS-CdklRNAi + UAS-Cdkl/Rpl32	20.82			3 UAS-CdklRNAi + UAS-Cdkl/Mnf	28.88			3 UAS-CdklRNAi + UAS-Cdkl/EF1	27.13								M	5 UAS-Ø/Cdkl				5 UAS-Ø/Rpl32	20.22			5 UAS-Ø/Mnf	29.23			5 UAS-Ø/EF1	27.71
		24 UAS-CdklRNAi + UAS-Cdkl/Cdkl	32.2	32.5733		24 UAS-CdklRNAi + UAS-Cdkl/Rpl32	20.24	20.36		24 UAS-CdklRNAi + UAS-Cdkl/Mnf	28.18	28.29		24 UAS-CdklRNAi + UAS-Cdkl/EF1	26.53	26.6033	25.0844	7.48889	-0.146296	1.10672			N	22 UAS-Ø/Cdkl	32.12	32.1	E1	22 UAS-Ø/Rpl32	20.24	20.4033	N7	22 UAS-Ø/Mnf	27.81	27.91	N13	22 UAS-Ø/EF1	26.3	26.71	25.0078	7.09222	0.0477778	0.967425
		24 UAS-CdklRNAi + UAS-Cdkl/Cdkl	32.81			24 UAS-CdklRNAi + UAS-Cdkl/Rpl32	20.25			24 UAS-CdklRNAi + UAS-Cdkl/Mnf	28.47			24 UAS-CdklRNAi + UAS-Cdkl/EF1	26.48								N	22 UAS-Ø/Cdkl	31.86		E2	22 UAS-Ø/Rpl32	20.43		N8	22 UAS-Ø/Mnf	27.96		N14	22 UAS-Ø/EF1	26.75
		24 UAS-CdklRNAi + UAS-Cdkl/Cdkl	32.71			24 UAS-CdklRNAi + UAS-Cdkl/Rpl32	20.59			24 UAS-CdklRNAi + UAS-Cdkl/Mnf	28.22			24 UAS-CdklRNAi + UAS-Cdkl/EF1	26.8								N	22 UAS-Ø/Cdkl	32.32		E3	22 UAS-Ø/Rpl32	20.54		N9	22 UAS-Ø/Mnf	27.96		N15	22 UAS-Ø/EF1	27.08
		25 UAS-CdklRNAi + UAS-Cdkl/Cdkl	32.84	32.7267		25 UAS-CdklRNAi + UAS-Cdkl/Rpl32	21.15	21.4767		25 UAS-CdklRNAi + UAS-Cdkl/Mnf	28.21	28.5233		25 UAS-CdklRNAi + UAS-Cdkl/EF1	26.8	27.0033	25.6678	7.05889	-0.576296	1.49102			O	23 UAS-Ø/Cdkl	32.14	32.1867	F1	23 UAS-Ø/Rpl32	19.26	19.65	O7	23 UAS-Ø/Mnf	28.86	28.98	O13	23 UAS-Ø/EF1	27.24	27.26	25.2967	6.89	-0.154444	1.11299
		25 UAS-CdklRNAi + UAS-Cdkl/Cdkl	32.58			25 UAS-CdklRNAi + UAS-Cdkl/Rpl32	21.54			25 UAS-CdklRNAi + UAS-Cdkl/Mnf	28.55			25 UAS-CdklRNAi + UAS-Cdkl/EF1	27.1								O	23 UAS-Ø/Cdkl	31.82		F2	23 UAS-Ø/Rpl32	19.63		O8	23 UAS-Ø/Mnf	29.1		O14	23 UAS-Ø/EF1	27.26
		25 UAS-CdklRNAi + UAS-Cdkl/Cdkl	32.76			25 UAS-CdklRNAi + UAS-Cdkl/Rpl32	21.74			25 UAS-CdklRNAi + UAS-Cdkl/Mnf	28.81			25 UAS-CdklRNAi + UAS-Cdkl/EF1	27.11								O	23 UAS-Ø/Cdkl	32.6		F3	23 UAS-Ø/Rpl32	20.06		O9	23 UAS-Ø/Mnf	28.98		O15	23 UAS-Ø/EF1	27.28
		6 UAS-CDKL5/Cdkl	35	35.0267		6 UAS-CDKL5/Rpl32	19.51	19.6333		6 UAS-CDKL5/Mnf	28.24	28.2333		6 UAS-CDKL5/EF1	27.08	27.2333	25.0333	9.99333	2.94889	0.129508			A22	1 UAS-CdklRNAi/Cdkl	36.01	36.3		1 UAS-CdklRNAi/Rpl32	22.17	22.1733		1 UAS-CdklRNAi/Mnf	29.64	29.94		1 UAS-CdklRNAi/EF1	28.69	28.5633	26.8922	9.40778	1.77259	0.292682
		6 UAS-CDKL5/Cdkl	35.01			6 UAS-CDKL5/Rpl32	19.69			6 UAS-CDKL5/Mnf	28.03			6 UAS-CDKL5/EF1	27.07								A23	1 UAS-CdklRNAi/Cdkl	36.59			1 UAS-CdklRNAi/Rpl32	22.15			1 UAS-CdklRNAi/Mnf	30.04			1 UAS-CdklRNAi/EF1	28.32
		6 UAS-CDKL5/Cdkl	35.07			6 UAS-CDKL5/Rpl32	19.7			6 UAS-CDKL5/Mnf	28.43			6 UAS-CDKL5/EF1	27.55								A24	1 UAS-CdklRNAi/Cdkl	35.65			1 UAS-CdklRNAi/Rpl32	22.2			1 UAS-CdklRNAi/Mnf	30.14			1 UAS-CdklRNAi/EF1	28.68
		11 UAS-CDKL5/Cdkl	35.5	35.3667		11 UAS-CDKL5/Rpl32	19.96	20.4433		11 UAS-CDKL5/Mnf	30.11	30.14		11 UAS-CDKL5/EF1	29.87	29.9033	26.8289	8.53778	1.49333	0.355191			B22	12 UAS-CdklRNAi/Cdkl	36.44	35.9333		12 UAS-CdklRNAi/Rpl32	21.62	21.6367		12 UAS-CdklRNAi/Mnf	29.51	29.5033		12 UAS-CdklRNAi/EF1	27.24	27.53	26.2233	9.71	2.07481	0.237366
		11 UAS-CDKL5/Cdkl	35.7			11 UAS-CDKL5/Rpl32	20.56			11 UAS-CDKL5/Mnf	30.05			11 UAS-CDKL5/EF1	29.76								B23	12 UAS-CdklRNAi/Cdkl	36.09			12 UAS-CdklRNAi/Rpl32	21.63			12 UAS-CdklRNAi/Mnf	29.34			12 UAS-CdklRNAi/EF1	27.74
		11 UAS-CDKL5/Cdkl	34.9			11 UAS-CDKL5/Rpl32	20.81			11 UAS-CDKL5/Mnf	30.26			11 UAS-CDKL5/EF1	30.08								B24	12 UAS-CdklRNAi/Cdkl	35.27			12 UAS-CdklRNAi/Rpl32	21.66			12 UAS-CdklRNAi/Mnf	29.66			12 UAS-CdklRNAi/EF1	27.61
		14 UAS-CDKL5/Cdkl	34.92	35.86		14 UAS-CDKL5/Rpl32	20.91	21.19		14 UAS-CDKL5/Mnf	29.83	29.99		14 UAS-CDKL5/EF1	30.01	30.42	27.2	8.66	1.61556	0.326339			C	17 UAS-CdklRNAi/Cdkl	36.19	36.19	I1	17 UAS-CdklRNAi/Rpl32	21.97	22.14	C10	17 UAS-CdklRNAi/Mnf	29.72	30.08	C16	17 UAS-CdklRNAi/EF1	30.96	31.0533	27.7578	8.43222	0.797037	0.57553
		14 UAS-CDKL5/Cdkl				14 UAS-CDKL5/Rpl32	21.32			14 UAS-CDKL5/Mnf	30.05			14 UAS-CDKL5/EF1	30.74								C	17 UAS-CdklRNAi/Cdkl	36.19		I2	17 UAS-CdklRNAi/Rpl32	22.16		C11	17 UAS-CdklRNAi/Mnf	30.44		C17	17 UAS-CdklRNAi/EF1	30.89
		14 UAS-CDKL5/Cdkl	36.8			14 UAS-CDKL5/Rpl32	21.34			14 UAS-CDKL5/Mnf	30.09			14 UAS-CDKL5/EF1	30.51								C	17 UAS-CdklRNAi/Cdkl			I3	17 UAS-CdklRNAi/Rpl32	22.29		C12	17 UAS-CdklRNAi/Mnf	31.04		C18	17 UAS-CdklRNAi/EF1	31.31
		7 UAS-CdklRNAi + UAS-CDKL5 25ºC/Cdkl	35.9	36.025		7 UAS-CdklRNAi + UAS-CDKL5 25ºC/Rpl32	20.19	20.3967		7 UAS-CdklRNAi + UAS-CDKL5 25ºC/Mnf	29.57	29.4967		7 UAS-CdklRNAi + UAS-CDKL5 25ºC/EF1	29.93	30.3733	26.7556	9.26944	1.63426	0.322136
		7 UAS-CdklRNAi + UAS-CDKL5 25ºC/Cdkl	36.15			7 UAS-CdklRNAi + UAS-CDKL5 25ºC/Rpl32	20.24			7 UAS-CdklRNAi + UAS-CDKL5 25ºC/Mnf	29.46			7 UAS-CdklRNAi + UAS-CDKL5 25ºC/EF1	30.75
		7 UAS-CdklRNAi + UAS-CDKL5 25ºC/Cdkl				7 UAS-CdklRNAi + UAS-CDKL5 25ºC/Rpl32	20.76			7 UAS-CdklRNAi + UAS-CDKL5 25ºC/Mnf	29.46			7 UAS-CdklRNAi + UAS-CDKL5 25ºC/EF1	30.44
		8 UAS-CdklRNAi + UAS-CDKL5 25ºC/Cdkl	35.6	35.5733		8 UAS-CdklRNAi + UAS-CDKL5 25ºC/Rpl32	19.6	19.9933		8 UAS-CdklRNAi + UAS-CDKL5 25ºC/Mnf	29.67	29.9467		8 UAS-CdklRNAi + UAS-CDKL5 25ºC/EF1	28.91	29.5433	26.4944	9.07889	1.4437	0.367622
		8 UAS-CdklRNAi + UAS-CDKL5 25ºC/Cdkl	36.03			8 UAS-CdklRNAi + UAS-CDKL5 25ºC/Rpl32	20.04			8 UAS-CdklRNAi + UAS-CDKL5 25ºC/Mnf	29.9			8 UAS-CdklRNAi + UAS-CDKL5 25ºC/EF1	29.74
		8 UAS-CdklRNAi + UAS-CDKL5 25ºC/Cdkl	35.09			8 UAS-CdklRNAi + UAS-CDKL5 25ºC/Rpl32	20.34			8 UAS-CdklRNAi + UAS-CDKL5 25ºC/Mnf	30.27			8 UAS-CdklRNAi + UAS-CDKL5 25ºC/EF1	29.98
		18 UAS-CdklRNAi + UAS-CDKL5 25ºC/Cdkl	34.89	35.725		18 UAS-CdklRNAi + UAS-CDKL5 25ºC/Rpl32	20.92	21.17		18 UAS-CdklRNAi + UAS-CDKL5 25ºC/Mnf	29.49	29.4467		18 UAS-CdklRNAi + UAS-CDKL5 25ºC/EF1	29.03	29.4333	26.6833	9.04167	1.40648	0.377231
		18 UAS-CdklRNAi + UAS-CDKL5 25ºC/Cdkl	36.56			18 UAS-CdklRNAi + UAS-CDKL5 25ºC/Rpl32	21.06			18 UAS-CdklRNAi + UAS-CDKL5 25ºC/Mnf	29.35			18 UAS-CdklRNAi + UAS-CDKL5 25ºC/EF1	29.58
		18 UAS-CdklRNAi + UAS-CDKL5 25ºC/Cdkl				18 UAS-CdklRNAi + UAS-CDKL5 25ºC/Rpl32	21.53			18 UAS-CdklRNAi + UAS-CDKL5 25ºC/Mnf	29.5			18 UAS-CdklRNAi + UAS-CDKL5 25ºC/EF1	29.69
																		promedio dCt case																						Average dCt Control	Average
																		7.91069																						7.95432	7.80472
																																								Average dCt Ø
																																								7.04444
																																								Average CdklRNAi
																																								9.18333
																																								Average dCt luc
																																								7.63519

## Sheet: Survival
		Days alive	1. UAS-lucRNAi	2. UAS-lucRNAi	1. UAS-CdklRNAi	2.UAS-CdklRNAi				Average UAS-lucRNAi	Percentage		Average UAS-CdklRNAi	Percentage
	Born on 18/03		20	20	20	20				0	100		0	100
Deaths	2022-03-24	4	0	0	3	1				0	100		2	90
	2022-03-28	8	1	0	2	3				0.5	97.5		2.5	77.5
	2022-03-30	10	0	0	2	1				0	97.5		1.5	70
	2022-04-04	15	0	0	2	4				0	97.5		3	55
	2022-04-06	17	0	0	0	0				0	97.5		0	55
	2022-04-11	22	0	0	2	1				0	97.5		1.5	47.5
	2022-04-13	24	0	1	0	1				0.5	95		0.5	45
	2022-04-19	30	3	0	5	4				1.5	87.5		4.5	22.5
	2022-04-22	33	2	0	3	3				1	82.5		3	7.5
	2022-04-26	37	0	1	1	2				0.5	80		1.5	0
	2022-04-29	40	0	1	-	-				0.5	77.5
	2022-05-03	44	0	0	-	-				0	77.5
	2022-05-06	47	2	0	-	-				1	72.5
	2022-05-11	52	5	1	-	-				3	57.5
	2022-05-13	55	1	1	-	-				1	52.5
	2022-05-17	59	1	5						3	37.5
	2022-05-20	62	2	1						1.5	30
	2022-05-24	66	3	1						2	20
	2022-05-27	69		2						1	15
	2022-05-31	73		2						1	10
	2022-06-03	76		3						1.5	2.5
	2022-06-07	80		1						0.5	0

## Sheet: Flight
	Fly					X-axis	Y-axis					Fly					X-axis	Y-axis
	1	0.017	255	255	255	65.261	1394					1	0.014	255	255	255	19.01	4258
	2	0.024	255	255	255	45.569	3563					2	0.028	255	255	255	1.029	6434
	3	0.027	255	255	255	91.037	3670					3	0.013	255	255	255	38032	7307
	4	0.004	255	255	255	51.323	8336					4	0.024	255	255	255	0.807	7681
	5	0.034	255	255	255	24.989	10064					5	0.013	255	255	255	0.8	8640
	6	0.028	255	255	255	25.767	10136					6	0.016	255	255	255	16.176	9782
	7	0.005	255	255	255	45.512	12612					7	0.009	255	255	255	35.798	11425
	8	0.018	255	255	255	98.477	12717					8	0.016	255	255	255	0.938	11992
	9	0.022	255	255	255	34.727	14139					9	0.019	255	255	255	0.937	13102
	10	0.020	255	255	255	3.13	14967					10	0.020	255	255	255	14.958	13486
	11	0.021	255	255	255	22.88	16301					11	0.008	255	255	255	5.282	13750
	12	0.038	255	255	255	95.447	18029					12	0.009	255	255	255	0.837	15035
	13	0.020	255	255	255	69.598	18146					13	0.007	255	255	255	0.286	15169
	14	0.027	255	255	255	21.669	18875					14	0.012	255	255	255	7.775	16215
	16	0.030	255	255	255	93.869	21046					15	0.007	255	255	255	7.943	22010
	17	0.013	255	255	255	10.179	21284					16	0.013	255	255	255	4.495	22688
	18	0.026	255	255	255	94.437	22670					1	0.008	255	255	255	16.426	24774
	19	0.023	255	255	255	14.53	23716					18	0.005	255	255	255	3.698	24740
	20	0.024	255	255	255	30.04	24347					19	0.005	255	255	255	3.175	25419
	21	0.018	255	255	255	11.448	24880					20	0.008	255	255	255	88.069	29212
	22	0.017	255	255	255	28.827	25108					21	0.010	255	255	255	2.737	30457
	23	0.038	255	255	255	98.055	25874					22	0.010	255	255	255	0.999	31496
	24	0.022	255	255	255	23.355	26390					23	0.007	255	255	255	2.615	32068
	25	0.043	255	255	255	98.525	28249					24	0.006	255	255	255	5.175	32979
	26	0.035	255	255	255	70.344	28828					25	0.004	255	255	255	1.367	33099
	27	0.030	255	255	255	95.346	29538					26	0.005	255	255	255	1.553	33376
	28	0.018	255	255	255	49.764	32294
												3 of them at the bottom, counted as 1 meter
	7 of them at the bottom, counted as 1 meter											6 of them on the protective tape, at 1 cm from the beginning of the tube, could not be analysed with IMAgeJ. Counted as 1 cm.

## Sheet: Loc.Cdkl1-5
Frame	X1	Y1	Distance (cm)	Velocity (cm/s)		Max. X	201.218		Sample name	UAS-CdklRNAi			Frame	X1	Y1	Distance (cm)	Velocity (cm/s)		Max. X	460.2		Sample name	UAS-CdklRNAi		Frame	X1	Y1	Distance (cm)	Velocity (cm/s)		Max. X	466.857		Sample name	UAS-CdklRNAi		Frame	X1	Y1	Distance (cm)	Velocity (cm/s)		Max. X	471.233		Sample name	UAS-CdklRNAi		Frame
1	56.3611	293.806	0.16884	0.844201		Min. X	56.3611		Sample	1			1	453.562	182.688	0.0241534	0.120767		Min. X	21.1364		Sample	1		1	456.981	171.167	0.224076	1.12038		Min. X	21.8846		Sample	3		1	405.5	376.523	0.319808	1.59904		Min. X	24.1		Sample	4		1
2	61.5882	287.176	0.395054	1.97527		Max. Y	293.806		Ratio pixel/cm	49.9999			2	452.409	183.045	0.0920287	0.460143		Max. Y	453.525		Ratio pixel/cm	49.9999		2	460.016	181.952	0.154006	0.770032		Max. Y	458.143		Ratio pixel/cm	49.9999		2	393.278	386.833	0.236532	1.18266		Max. Y	451.674		Ratio pixel/cm	49.9999		2
3	71.7941	270.265	0.46985	2.34925		Min. Y	208.859		Walked distance	153.087	cm		3	453.662	187.473	0.0440603	0.220301		Min. Y	16.0152		Walked distance	170.544	cm	3	461.983	189.397	0.140496	0.702481		Min. Y	13.1667		Walked distance	143.653	cm	3	384.273	394.5	0.164841	0.824205		Min. Y	8.11538		Walked distance	140.597	cm	3
4	85.6667	251.306	0.366718	1.83359					Average velocity	0.284972	cm/s		4	454.043	189.643	0.0854188	0.427094					Average velocity	0.300996	cm/s	4	462.823	196.371	0.108673	0.543366					Average velocity	0.242903	cm/s	4	376.872	398.128	0.280688	1.40344					Average velocity	0.248141	cm/s	4
5	101.214	241.586	0.362162	1.81081		Percentage	0.4						5	453.443	193.871	0.0577738	0.288869		Percentage	0.4					5	463.532	201.758	0.268257	1.34129		Percentage	0.4					5	363	396	0.356956	1.78478		Percentage	0.4					5
6	117.588	233.853	0.458871	2.29435									6	455.149	196.203	0.00483575	0.0241787								6	465.667	215	0.141524	0.707619								6	345.394	393.074	0.351227	1.75614								6
7	139.643	227.529	0.365646	1.82823		Value E	157.761						7	455.382	196.265	0.0196218	0.0981088		Value E	328.481					7	466.033	222.067	0.139406	0.697029		Value E	333.365					7	327.881	394.381	0.366566	1.83283		Value E	337.093					7
8	157.443	223.357	0.416648	2.08324		Value W	99.8182						8	454.608	195.662	0.00585956	0.0292978		Value W	152.855					8	466.75	229	0.0890073	0.445036		Value W	155.376					8	309.7	396.7	0.310009	1.55004		Value W	158.24					8
9	177.382	217.324	0.50588	2.5294		Value N	268.322						9	454.386	195.471	0.00214492	0.0107246		Value N	322.272					9	466.125	233.406	0.140698	0.703488		Value N	268.322					9	295.935	403.826	0.413343	2.06672		Value N	318.606					9
10	201.218	208.859	0.535281	2.67641		Value S	234.343						10	454.324	195.559	0.0041327	0.0206635		Value S	147.268					10	464.553	240.263	0.201784	1.00892		Value S	146.66					10	279.744	416.671	0.421403	2.10702		Value S	141.183					10
11	227,13889	202,19444	0.559744	2.79872									11	454.156	195.438	0.00161065	0.00805323								11	465.259	250.328	0.182791	0.913955								11	265.174	431.891	0.355201	1.776								11
12	253,94737	194,1579	0.526991	2.63496									12	454.076	195.439	0.00161065	0.00805323								12	465.431	259.466	0.246099	1.2305								12	250.386	441.727	0.327247	1.63624								12
13	279,47144	187,61429	0.452782	2.26391									13	454.156	195.438	0.00632547	0.0316274								13	463.371	271.597	0.192274	0.961369								13	235.182	447.773	0.362637	1.81319								13
14	301,55884	182,64706	0.3678	1.839									14	453.871	195.3	0	0								14	461.87	281.093	0.247349	1.23675								14	218.919	439.756	0.308817	1.54409								14
15	319,6111	179,13889	0.219103	1.09551									15	453.871	195.3	0	0								15	457.618	292.706	0.225106	1.12553								15	203.886	436.227	0.298239	1.4912								15
16	330,41428	180,95714	0.432715	2.16357									16	453.871	195.3	0.00418192	0.0209096								16	452.551	302.756	0.211866	1.05933								16	189	437.1	0.194319	0.971595								16
17	349,26315	191,57895	0.533055	2.66527									17	453.932	195.5	0	0								17	449.625	312.938	0.141389	0.706946								17	181.523	430.895	0.275228	1.37614								17
18	374,6	199,85	0.461047	2.30523									18	453.932	195.5	0	0								18	448.4	319.9	0.247163	1.23582								18	175.174	418.686	0.0160044	0.0800218								18
19	396,36487	207,44595	2.15949	10.7975									19	453.932	195.5	0	0								19	444.431	331.603	0.241198	1.20599								19	174.709	418.035	0.0108594	0.0542972								19
20	455,73685	297,6316	0.980903	4.90451									20	453.932	195.5	0.0145782	0.0728908								20	439.076	342.409	0.0122602	0.0613012								20	175.232	418.183	0.00639038	0.0319519								20
21	436,6389	342,80554	0.0810138	0.405069									21	454.288	196.136	0.00816223	0.0408112								21	438.79	342.952	0.0157224	0.0786121								21	175.192	418.5	0.00507661	0.0253831								21
22	434,28946	346,10526	0.145483	0.727417									22	454.556	196.444	0.00216146	0.0108073								22	438.833	342.167	0.0864262	0.432131								22	175.372	418.679	0.00238366	0.0119183								22
23	428,5465	350,56976	0.100191	0.500956									23	454.47	196.379	0.00820274	0.0410137								23	440.906	338.375	0.0581966	0.290983								23	175.286	418.762	0.00819271	0.0409635								23
24	425,5	354,5465	0.175603	0.878014									24	454.088	196.529	0.0153646	0.0768231								24	442	335.679	0.0700183	0.350091								24	175.619	419	0.0125954	0.0629771								24
25	419,86584	361,2805	0.09594	0.4797									25	453.338	196.365	0.0585003	0.292501								25	443.935	332.761	0.0855699	0.427849								25	176.125	418.625	0.0215714	0.107857								25
26	418,01282	365,70514	0.170819	0.854097									26	450.45	195.9	0.122742	0.61371								26	445.86	328.94	0.0943136	0.471568								26	176.449	419.654	0.00551934	0.0275967								26
27	413,4189	372,9054	0.198899	0.994493									27	445.646	199.72	0.224573	1.12287								27	448.607	325.107	0.0572305	0.286153								27	176.5	419.925	0.00227664	0.0113832								27
28	408,15625	381,34375	0.0889947	0.444973									28	443.014	210.635	0.254594	1.27297								28	448.879	322.259	0.00998207	0.0499104								28	176.427	420.012	0.00221976	0.0110988								28
29	405,1579	384,6316	0.201854	1.00927									29	439.936	222.987	0.241435	1.20718								29	449.033	322.733	0.0799374	0.399687								29	176.333	419.952	0.0167748	0.0838738								29
30	397,24417	390,89536	0.277326	1.38663									30	435.939	234.378	0.16204	0.8102								30	450.714	319.107	0.235886	1.17943								30	176.81	420.643	0.0106953	0.0534764								30
31	386,7857	400,0	0.208769	1.04384									31	433.881	242.214	0.225738	1.12869								31	454.431	307.914	0.143751	0.718753								31	176.549	421.11	0.00146398	0.00731989								31
32	379,2143	407,1857	0.145875	0.729376									32	435.524	253.381	0.169744	0.848721								32	456.792	301.125	0.142512	0.712562								32	176.616	421.081	0.00400088	0.0200044								32
33	373,27142	411,41428	0.181825	0.909124									33	437.035	261.733	0.00957193	0.0478597								33	458.214	294.143	0.181896	0.909481								33	176.733	421.244	0.00269117	0.0134558								33
34	365,6316	416,3421	0.225201	1.12601									34	436.567	261.633	0.00259926	0.0129963								34	460.833	285.433	0.152791	0.763954								34	176.833	421.333	0.0123884	0.061942								34
35	356,08975	422,32053	0.256163	1.28081									35	436.452	261.571	0	0								35	463.155	278.155	0.138952	0.694762								35	176.25	421.125	0.0115647	0.0578234								35
36	344,73404	428,2447	0.230265	1.15133									36	436.452	261.571	0.0028563	0.0142815								36	463.833	271.241	0.0993864	0.496932								36	176.048	421.667	0.171917	0.859583								36
37	334,23685	432,9737	0.191178	0.95589									37	436.593	261.546	0.0151019	0.0755097								37	464.907	266.389	0.135554	0.677771								37	172.936	429.679	0.160494	0.802472								37
38	325,21796	436,14102	0.202199	1.01099									38	437.024	262.167	0.0076975	0.0384875								38	465.688	259.656	0.130538	0.652692								38	175.113	437.403	0.0857184	0.428592								38
39	315,64285	439,3857	0.0970753	0.485377									39	436.65	262.075	0.00416534	0.0208267								39	466.107	253.143	0.0857958	0.428979								39	179.203	436.122	0.0087609	0.0438045								39
40	310,825	439,975	0.0304046	0.152023									40	436.833	261.976	0.00130498	0.00652488								40	465.984	248.855	0.162325	0.811626								40	178.912	435.794	0.0164523	0.0822617								40
41	310,55713	441,47144	3.82817e-05	0.000191408									41	436.782	261.936	0	0								41	466.857	240.786	0.086117	0.430585								41	178.565	435.048	0.00664977	0.0332489								41
42	310,55884	441,47058	0.170383	0.851917									42	436.782	261.936	0.00175476	0.00877381								42	466.206	236.529	0.174352	0.871759								42	178.25	435.156	0.00450695	0.0225347								42
43	302,15625	442,875	0.291972	1.45986									43	436.8	261.85	0.00275744	0.0137872								43	466.312	227.812	0.289026	1.44513								43	178.125	434.969	0.00327032	0.0163516								43
44	287,76315	445,3158	0.1853	0.9265									44	436.731	261.731	0	0								44	465.357	213.393	0.167557	0.837785								44	178.033	434.833	0.00507724	0.0253862								44
45	278,5	445,5	0.348058	1.74029									45	436.731	261.731	0	0								45	464.731	205.038	0.0685996	0.342998								45	178.133	435.067	0.00286065	0.0143032								45
46	262,03125	451,125	0.221895	1.10947									46	436.731	261.731	0	0								46	463.672	201.776	0.12642	0.6321								46	178.048	434.952	0.00287509	0.0143754								46
47	250,93903	450,89026	0.343328	1.71664									47	436.731	261.731	0	0								47	462.672	195.534	0.170701	0.853504								47	177.967	434.833	0.00675848	0.0337924								47
48	233,77777	450,47223	0.418904	2.09452									48	436.731	261.731	0	0								48	461.167	187.133	0.185306	0.92653								48	177.682	434.652	0	0								48
49	212,9762	448,0238	0.351488	1.75744									49	436.731	261.731	0	0								49	458.833	178.167	0.130974	0.654872								49	177.682	434.652	0.0012122	0.00606101								49
50	195,7439	444,57318	0.144843	0.724217									50	436.731	261.731	0	0								50	457.8	171.7	0.106192	0.530958								50	177.682	434.712	0.00556321	0.0278161								50
51	188,7381	442,7381	0.0308396	0.154198									51	436.731	261.731	0	0								51	456.056	166.685	0.189178	0.945891								51	177.406	434.75	0.00381382	0.0190691								51
52	189,76923	443,8846	0.0492848	0.246424									52	436.731	261.731	0	0								52	452.431	157.948	0.213371	1.06685								52	177.597	434.758	0.0059381	0.0296905								52
53	187,3077	444,0	0.0139507	0.0697536									53	436.731	261.731	0	0								53	448.385	148.077	0.191976	0.959878								53	177.312	434.844	0.00257695	0.0128847								53
54	187,02777	443,3611	0.0475981	0.237991									54	436.731	261.731	0	0								54	444.333	139.375	0.315113	1.57556								54	177.344	434.969	0.00214189	0.0107095								54
55	185,16667	441,87778	0.0622364	0.311182									55	436.731	261.731	0	0								55	436.567	125.667	0.187403	0.937017								55	177.348	435.076	0.00805077	0.0402539								55
56	188,27777	441,94446	0.0751281	0.375641									56	436.731	261.731	0.0433477	0.216738								56	431.907	117.537	0.116605	0.583024								56	177.533	435.433	0.0129549	0.0647744								56
57	191,8	443,25	1.98987	9.94933									57	434.603	261.321	0.094309	0.471545								57	429.038	112.462	0.094991	0.474955								57	177.242	434.855	0.00630393	0.0315196								57
58	245,54762	359,5238	0.3821	1.9105									58	431.295	264.682	0.267213	1.33606								58	426.214	108.643	0.268356	1.34178								58	177.288	435.167	0.00208741	0.010437								58
59	248,90541	340,71622	0.706524	3.53262									59	425.198	276.57	0.470302	2.35151								59	418	98.0333	0.165131	0.825657								59	177.281	435.062	0.00193869	0.00969345								59
60	256,52777	306,22223	0.631152	3.15576									60	415.786	298.119	0.412277	2.06138								60	412.952	91.5	0.184764	0.923822								60	177.267	434.967	0.0139901	0.0699505								60
61	265,97223	276,1111	0.625944	3.12972									61	412.11	318.402	0.471957	2.35979								61	406.796	84.6111	0.186201	0.931005								61	177.409	435.652	0.00708862	0.0354431								61
62	278,47296	247,41891	3.90428	19.5214									62	412	342	0.358061	1.7903								62	400.259	77.9828	0.159305	0.796523								62	177.532	435.984	0.00198034	0.0099017								62
63	462,22	181,5	0.304848	1.52424									63	406.87	359.152	0.022544	0.11272								63	394.086	72.9483	0.209968	1.04984								63	177.594	435.906	0.00586228	0.0293114								63
64	457,59525	166,9762	0.0157281	0.0786405									64	405.977	359.841	0.000985909	0.00492955								64	386.293	65.9138	0.298507	1.49253								64	177.824	436.088	0.000989877	0.00494938								64
65	458,18182	167,5	0.038077	0.190385									65	406.024	359.857	0.000995568	0.00497784								65	374.466	56.8103	0.167082	0.835412								65	177.781	436.062	0.0119216	0.059608								65
66	456,4643	166,67857	0.0923053	0.461527									66	406.061	359.89	0.00277234	0.0138617								66	367.923	51.6154	0.135514	0.677568								66	177.259	435.776	0.00960574	0.0480287								66
67	452,03845	167,98718	0.133252	0.666261									67	406.024	360.024	0.003264	0.01632								67	362.18	48.02	0.178784	0.893922								67	176.81	435.948	0.00323691	0.0161846								67
68	447,8256	162,82558	0.254721	1.27361									68	406.141	359.91	0.00986368	0.0493184								68	354.468	43.5	0.20263	1.01315								68	176.867	436.1	0	0								68
69	436,5	157,0	0.10786	0.539302									69	406.11	360.402	0.0246521	0.123261								69	345.6	38.6	0.156112	0.78056								69	176.867	436.1	0.00323691	0.0161846								69
70	431,15854	156,2561	0.141249	0.706245									70	407.207	360.963	0.0752648	0.376324								70	338.615	35.1154	0.112118	0.560592								70	176.81	435.948	0.0099489	0.0497445								70
71	425,2561	152,37805	0.196676	0.983382									71	410.149	363.311	0.0349702	0.174851								71	333.7	32.42	0.0901856	0.450928								71	176.7	436.433	0.0469916	0.234958								71
72	416,85	147,275	0.164367	0.821837									72	411.037	364.817	0.0130694	0.065347								72	329.3	31.4333	0.186564	0.93282								72	177.879	438.466	0.072172	0.36086								72
73	409,2805	150,47562	0.19963	0.99815									73	411.342	365.395	0.00893205	0.0446602								73	320.571	28.1429	0.190208	0.95104								73	176.183	435.281	0.0440237	0.220118								73
74	400,1579	154,52632	0.233794	1.16897									74	411.026	365.079	0.0102971	0.0514857								74	311.82	24.42	0.11432	0.571598								74	175.441	437.353	0.0557519	0.27876								74
75	388,475	154,925	0.239818	1.19909									75	411.389	365.444	0.028241	0.141205								75	306.179	23.5	0.169547	0.847736								75	178.197	437.773	0.030774	0.15387								75
76	377,80768	149,44872	0.243545	1.21772									76	412.775	365.175	0.0284187	0.142093								76	297.867	21.8333	0.13941	0.69705								76	179.646	437.256	0.130479	0.652394								76
77	367,78946	142,52632	0.338927	1.69464									77	411.368	364.974	0.135332	0.67666								77	290.948	20.9828	0.0726437	0.363219								77	185.725	439.625	0.132136	0.660678								77
78	351,92105	136,57895	3.08215	15.4108									78	404.817	363.281	0.184935	0.924677								78	287.321	20.7857	0.149385	0.746925								78	192.291	440.36	0.146576	0.732878								78
79	208,35	80,575	0.547932	2.73966									79	398.89	370.378	0.149737	0.748683								79	279.855	20.9839	0.146592	0.732962								79	199.136	442.977	0.250065	1.25032								79
80	183,12163	91,25676	0.261767	1.30884									80	391.405	370.238	0.290675	1.45338								80	272.707	19.3621	0.0782007	0.391004								80	211	446.925	0.341142	1.70571								80
81	170,92857	96,01428	0.346294	1.73147									81	377.225	367.05	0.340927	1.70463								81	269.093	17.8704	0.152342	0.761711								81	227.89	449.305	0.166287	0.831435								81
82	154,61111	101,80556	0.287311	1.43656									82	360.909	362.114	0.438139	2.1907								82	261.5	17.26	0.130755	0.653774								82	236.192	449.756	0.152506	0.762528								82
83	140,5303	104,65151	0.24806	1.2403									83	339.012	361.451	0.345767	1.72883								83	254.981	16.7593	0.0496683	0.248341								83	243.817	449.671	0.0945209	0.472604								83
84	129,79411	98,44118	0.308275	1.54138									84	321.915	358.89	0.312122	1.56061								84	252.5	16.8571	0.0769344	0.384672								84	247.87	447.239	0.153601	0.768006								84
85	118,19697	88,28788	0.32744	1.6372									85	306.361	357.611	0.31151	1.55755								85	248.75	16	0.0245773	0.122886								85	255.429	445.881	0.219917	1.09959								85
86	106,77273	76,56061	0.212568	1.06284									86	290.851	359.041	0.340912	1.70456								86	247.74	15.3	0.0384164	0.192082								86	266.357	447.095	0.220657	1.10329								86
87	99,318184	68,98485	0.151186	0.755931									87	275.7	366.85	0.436737	2.18369								87	245.848	15.6304	0.151107	0.755535								87	277.314	445.802	0.174664	0.873322								87
88	92,98718	73,11539	0.254741	1.27371									88	257.861	379.444	0.413873	2.06937								88	238.352	14.6852	0.0969932	0.484966								88	286.038	446.192	0.115649	0.578244								88
89	85,289474	83,26316	0.202845	1.01423									89	242.451	393.256	0.394089	1.97044								89	233.58	13.82	0.0735962	0.367981								89	291.682	444.932	0.21707	1.08535								89
90	79,951614	91,8871	0.278224	1.39112									90	227.905	406.548	0.441927	2.20963								90	229.944	14.3889	0.0828029	0.414014								90	301.848	441.13	0.223964	1.11982								90
91	73,78571	104,35714	0.36913	1.84565									91	209.55	418.85	0.427436	2.13718								91	225.804	14.3696	0.0930807	0.465403								91	313.037	440.671	0.125149	0.625746								91
92	66,947365	121,5	0.285433	1.42717									92	188.763	423.816	0.335587	1.67794								92	221.167	14.7593	0.0106421	0.0532107								92	318.245	437.202	0.146714	0.733572								92
93	60,11111	134,02777	0.314439	1.5722									93	172.19	421.19	0.216634	1.08317								93	220.804	14.3696	0.0527194	0.263597								93	324.652	433.63	0.298079	1.4904								93
94	51,743244	147,33784	0.310522	1.55261									94	161.91	424.603	0.303125	1.51563								94	218.184	14.6579	0.0588221	0.29411								94	338	427	0.27344	1.3672								94
95	41,12162	158,66216	1.72986	8.64931									95	148.797	432.203	0.0629337	0.314669								95	215.318	15.3182	0.0647244	0.323622								95	351.311	423.878	0.129387	0.646937								95
96	47,23171	244,93903	0.00396225	0.0198112									96	145.9	430.975	0.0381623	0.190812								96	212.136	15.9091	0.0930728	0.465364								96	356.656	420.233	0.185599	0.927994								96
97	47,3	245,125	0.00190355	0.00951774									97	144.111	431.639	0.00319537	0.0159768								97	207.5	16.3095	0.0862528	0.431264								97	361.337	412.221	0.272803	1.36401								97
98	47,320515	245,21794	0	0									98	143.959	431.689	0.00337692	0.0168846								98	203.318	17.3636	0.107941	0.539705								98	372.273	404.068	0.301588	1.50794								98
99	47,320515	245,21794	0.177277	0.886385									99	143.833	431.577	0.0463363	0.231681								99	198.06	18.58	0.11376	0.568801								99	384.548	395.31	0.305842	1.52921								99
100	50,26923	253,57692	0.24951	1.24755									100	145.706	432.941	0.0439685	0.219842								100	192.455	19.5455	0.114735	0.573676								100	395.273	384.409	0.283451	1.41726								100
101	50,025	266,05	0.305393	1.52697									101	147.7	433.867	0.0180542	0.0902711								101	186.98	21.26	0.0967024	0.483512								101	401.909	371.886	0.327342	1.63671								101
102	49,353657	281,30487	0.303534	1.51767									102	147.048	433.242	0.044652	0.22326								102	182.413	22.8478	0.0915908	0.457954								102	412.36	359.291	0.467429	2.33715								102
103	47,104652	296,31396	0.266401	1.33201									103	146.357	431.119	0.109288	0.546439								103	177.962	23.9231	0.129088	0.64544								103	426.095	340.381	0.401561	2.0078								103
104	47,67073	309,62195	0.255383	1.27692									104	143.397	426.526	0.046045	0.230225								104	171.796	25.8333	0.119135	0.595676								104	436.31	323.095	0.416001	2.08001								104
105	56,40244	318,93903	0.289212	1.44606									105	142.143	424.595	0.03957	0.19785								105	166.091	27.5455	0.110014	0.550072								105	448.281	306.085	0.244338	1.22169								105
106	66,73256	329,05814	0.238503	1.19251									106	143.667	423.333	0.0109342	0.054671								106	161.077	29.8077	0.133862	0.669311								106	451.167	294.214	0.306337	1.53168								106
107	69,10976	340,7439	0.339892	1.69946									107	144.1	423	0.0148041	0.0740206								107	155.1	32.82	0.133689	0.668446								107	454.232	279.207	0.413697	2.06848								107
108	69,72727	357,72726	0.221456	1.10728									108	143.833	422.31	0.00119324	0.00596622								108	148.944	35.4259	0.133278	0.666391								108	460.275	259.425	0.327381	1.63691								108
109	76,09524	366,7857	0.336876	1.68438									109	143.802	422.36	0.00300194	0.0150097								109	142.833	38.0833	0.148223	0.741117								109	466.705	244.372	0.0395386	0.197693								109
110	91,3	374,03333	0.346045	1.73022									110	143.952	422.357	0.0091125	0.0455625								110	136.417	41.7917	0.0806653	0.403327								110	465.65	242.7	0.101976	0.509879								110
111	104,54444	385,16666	0.304317	1.52159									111	143.551	422.141	0.0322689	0.161345								111	132.786	43.5476	0.0977125	0.488562								111	462.012	239.128	0.154545	0.772725								111
112	114,77273	396,43182	0.310721	1.5536									112	142.952	420.643	0.177947	0.889734								112	128.685	46.2037	0.153758	0.768789								112	456.825	233.4	0.175803	0.879014								112
113	123,477776	409,3	0.169937	0.849684									113	140.89	411.988	0.261354	1.30677								113	122	50	0.0824422	0.412211								113	450.159	227.671	0.362266	1.81133								113
114	131,5	406,5	0.207347	1.03674									114	136.375	399.725	0.252668	1.26334								114	118.909	52.7273	0.0306752	0.153376								114	437.833	214.397	0.263798	1.31899								114
115	141,86734	406,5	0.268953	1.34476									115	132.425	387.725	0.27422	1.3711								115	117.45	53.2	0.00242665	0.0121332								115	433.632	201.895	0.370981	1.8549								115
116	154,92554	403,28723	0.358749	1.79375									116	126.081	375.57	0.23432	1.1716								116	117.333	53.1667	0.0644456	0.322228								116	430.425	183.625	0.369699	1.84849								116
117	172,86171	403,5	0.348754	1.74377									117	121.816	364.658	0.318035	1.59018								117	115.278	55.6481	0.143417	0.717087								117	426.421	165.579	0.402895	2.01448								117
118	190,0	406,71738	2.20124	11.0062									118	114.474	350.553	0.424287	2.12143								118	109.132	59.3421	0.103608	0.518039								118	421.986	145.929	0.348111	1.74055								118
119	299,44873	395,1154	1.6601	8.30048									119	107.55	330.5	0.381291	1.90645								119	104.95	62.4	0.0983675	0.491838								119	419.912	128.647	0.356125	1.78063								119
120	382,34445	399,36667	0.278527	1.39263									120	100.941	312.618	0.34877	1.74385								120	101.132	65.5	0.200727	1.00363								120	418.921	110.868	0.276865	1.38432								120
121	394,40698	392,40698	0.110114	0.550569									121	93.9737	296.632	0.381677	1.90839								121	93.75	72.3	0.158597	0.792985								121	415.141	97.5513	0.0415303	0.207652								121
122	396,525	387,325	0.1767	0.883498									122	85.9857	279.3	0.351036	1.75518								122	87.7632	77.5	0.112761	0.563803								122	414.671	95.5286	0.0706858	0.353429								122
123	396,94446	378,5	0.343412	1.71706									123	79.0484	263.177	0.406832	2.03416								123	84.2143	81.8809	0.218669	1.09334								123	418.081	94.5968	0.0179325	0.0896627								123
124	398,80234	361,43024	0.346956	1.73478									124	71.0588	244.471	0.383488	1.91744								124	76.3125	89.4375	0.100765	0.503824								124	418.959	94.4189	0.0902193	0.451096								124
125	402,6905	344,5238	0.42677	2.13385									125	64.8226	226.339	0.364839	1.8242								125	73.5	93.6176	0.0668242	0.334121								125	416.053	97.8684	0.103891	0.519454								125
126	409,59525	324,33334	0.247951	1.23975									126	53.6818	211.894	0.424889	2.12444								126	71.5435	96.3261	0.125311	0.626553								126	410.91	98.6026	0.209355	1.04678								126
127	412,09525	312,1905	0.337895	1.68948									127	39.6562	195.938	0.409891	2.04945								127	67.8333	101.375	0.199118	0.995591								127	400.447	98.921	0.0360636	0.180318								127
128	418,29486	296,47437	0.422563	2.11281									128	33.75	176.312	0.142311	0.711554								128	61.6579	109.184	0.0754395	0.377197								128	398.756	98.2949	0.0175031	0.0875153								128
129	428,52438	277,9878	0.434266	2.17133									129	33.7424	169.197	0.16439	0.821949								129	59.3235	112.147	0.102839	0.514197								129	399.473	98.7973	0.00896464	0.0448232								129
130	442,45123	261,32925	0.370526	1.85263									130	33.54	160.98	0.021302	0.10651								130	56.5	116.444	0.129431	0.647153								130	399.912	98.7059	0.00243133	0.0121566								130
131	450,9762	244,88095	0.415975	2.07987									131	34.5968	161.113	0.0169264	0.084632								131	52.9167	121.833	0.130229	0.651147								131	399.803	98.6515	0.0073563	0.0367815								131
132	453,09525	224,19048	0.382823	1.91411									132	35.0625	160.406	0.189648	0.948238								132	49.5769	127.423	0.144598	0.722988								132	399.588	98.3529	0.00868513	0.0434257								132
133	453,25	205,05	0.295955	1.47978									133	38.6724	151.638	0.235546	1.17773								133	46.2333	133.833	0.114399	0.571994								133	399.971	98.5588	0.0017646	0.00882302								133
134	444,39743	193,1923	0.347245	1.73623									134	42.5	140.5	0.214549	1.07275								134	44.0385	139.115	0.161763	0.808816								134	399.971	98.4706	0.0030965	0.0154825								134
135	434,86365	178,68182	0.341115	1.70557									135	50.6	133.467	0.251964	1.25982								135	41	146.611	0.180986	0.90493								135	399.861	98.3611	0.00127558	0.0063779								135
136	427,19232	163,44872	0.496984	2.48492									136	60.5645	125.758	0.139305	0.696523								136	37.3125	154.875	0.0665691	0.332845								136	399.843	98.3	0.00235597	0.0117799								136
137	416,14102	141,1923	0.364299	1.8215									137	64.9333	120.333	0.294382	1.47191								137	36.1667	158	0.165276	0.826379								137	399.729	98.3286	0	0								137
138	403,4	128,175	0.334606	1.67303									138	72.0172	107.431	0.316161	1.5808								138	33.1667	165.7	0.180966	0.904829								138	399.729	98.3286	0.00135565	0.00677827								138
139	388,10526	121,39474	0.371331	1.85666									139	80.3	93.9667	0.220948	1.10474								139	30.5667	174.367	0.159595	0.797977								139	399.706	98.2647	0.00101521	0.00507607								139
140	381,0946	104,202705	0.449146	2.24573									140	84.7	83.8333	0.00453286	0.0226643								140	28.7941	182.147	0.174502	0.872512								140	399.7	98.2143	0.0114977	0.0574887								140
141	378,2027	81,932434	0.442649	2.21324									141	84.8929	83.7143	0.0526892	0.263446								141	26.7667	190.633	0.139651	0.698253								141	400.206	97.9412	0.00665384	0.0332692								141
142	375,14102	60,01282	0.0898561	0.44928									142	83.2419	81.6613	0.00874128	0.0437064								142	25.5	197.5	0.183096	0.91548								142	400.5	97.7857	0.00176072	0.00880358								142
143	372,63513	56,283783	0.260579	1.30289									143	83.6482	81.5	0.0428063	0.214032								143	24.5	206.6	0.0941915	0.470957								143	400.554	97.7162	0.0198235	0.0991173								143
144	359,8421	53,81579	0.292932	1.46466									144	85.6333	82.3	0.0559342	0.279671								144	24.2	211.3	0.163567	0.817837								144	399.581	97.9054	0.106092	0.530458								144
145	345,9737	49,105263	0.317728	1.58864									145	87.5357	80.25	0.124199	0.620996								145	22.6667	219.333	0.158342	0.791712								145	394.342	98.7368	0.110017	0.550083								145
146	332,27777	41,055557	0.35493	1.77465									146	92	75.9333	0.261723	1.30862								146	22.75	227.25	0.0289643	0.144821								146	388.915	97.8415	0.0410805	0.205402								146
147	317,0	32,026318	0.339915	1.69957									147	99.5	65.2097	2.77776	13.8888								147	22.5	228.676	0.0484645	0.242323								147	386.866	97.9878	0.00611902	0.0305951								147
148	302,70514	22,833334	0.0214698	0.107349									148	233.419	28.3919	0.549263	2.74632								148	22.2647	231.088	0.0900537	0.450269								148	387.158	98.079	0.0232118	0.116059								148
149	302,25	21,86111	0.00285865	0.0142933									149	257.014	42.4459	0.337228	1.68614								149	22.2727	235.591	0.105965	0.529823								149	386	98	0.0107632	0.0538162								149
150	302,12857	21,785715	0.053361	0.266805									150	272.972	47.8889	0.396259	1.98129								150	22.2222	240.889	0.139173	0.695866								150	386.473	98.2568	0.00399184	0.0199592								150
151	301,0238	24,214285	0.222785	1.11392									151	291.532	54.8226	0.379455	1.89727								151	22.6667	247.833	0.170523	0.852613								151	386.295	98.1667	0.000725719	0.0036286								151
152	293,88095	32,761906	0.316919	1.58459									152	310.197	58.2273	0.408702	2.04351								152	23.3333	256.333	0.218302	1.09151								152	386.321	98.1923	0.00752154	0.0376077								152
153	283,1	44,375	0.355839	1.7792									153	330.324	61.7647	0.40267	2.01335								153	24.6667	267.167	0.200949	1.00474								153	385.944	98.1944	0.00319993	0.0159996								153
154	266,29486	50,21795	0.319318	1.59659									154	349.614	67.5286	0.462111	2.31056								154	26.4444	277.056	0.166631	0.833154								154	385.786	98.2143	0.00271483	0.0135742								154
155	250,58109	47,39189	0.307988	1.53994									155	371.531	74.8438	0.382479	1.91239								155	28.2	285.2	0.147293	0.736465								155	385.917	98.25	0.0116561	0.0582805								155
156	236,74324	40,635136	0.305444	1.52722									156	388.306	84.0278	0.151548	0.75774								156	29.5625	292.438	0.0681337	0.340668								156	386.423	97.9615	0.00330161	0.016508								156
157	224,91667	30,972221	0.373572	1.86786									157	394.5	88.3919	0	0								157	30.8158	295.605	0.102777	0.513887								157	386.4	98.125	0.00162192	0.00810958								157
158	208,62195	21,841463	0.321898	1.60949									158	394.5	88.3919	0.00615461	0.0307731								158	32.6304	300.413	0.279969	1.39984								158	386.329	98.0854	0.0090658	0.045329								158
159	193,3718	26,987179	0.483555	2.41777									159	394.192	88.3974	0.0161992	0.080996								159	37.0909	313.682	0.213783	1.06891								159	386.782	98.0641	0.00617475	0.0308738								159
160	169,19444	26,86111	0.128381	0.641906									160	393.557	88.9	0.0157688	0.0788439								160	40.95	323.65	0.157796	0.788979								160	386.474	98.0897	0.00213254	0.0106627								160
161	162,8077	26,217949	0.00743529	0.0371764									161	393.263	89.6316	0.00787939	0.039397								161	44.5435	330.674	0.187054	0.935268								161	386.575	98.125	0.00265933	0.0132966								161
162	162,44444	26,13889	0.0574921	0.28746									162	393.639	89.75	0.00284455	0.0142227								162	48.7609	339.022	0.269055	1.34527								162	386.449	98.1667	0	0								162
163	164,22974	28,391891	0.321261	1.60631									163	393.527	89.6622	0.00544301	0.0272151								163	55.3846	350.731	0.200463	1.00232								163	386.449	98.1667	0.00224507	0.0112254								163
164	157,17647	42,82353	0.276373	1.38187									164	393.471	89.9286	0.0236913	0.118457								164	60.9	359.1	0.26728	1.3364								164	386.342	98.1316	0.00249597	0.0124799								164
165	148,64635	53,69512	0.377515	1.88757									165	392.577	90.7051	0.00749285	0.0374642								165	68.413	370.152	0.16483	0.824149								165	386.257	98.0405	0.00194878	0.00974388								165
166	132,77777	63,916668	0.428125	2.14063									166	392.944	90.7778	0.0961561	0.48078								166	73.5	376.636	0.276818	1.38409								166	386.203	98.1216	0.00341883	0.0170942								166
167	113,5	73,22222	0.0675728	0.337864									167	389.743	94.3649	0.0196814	0.0984068								167	82.7143	386.964	0.202591	1.01295								167	386.365	98.1757	0.00971208	0.0485604								167
168	112,25	76,361115	0.142865	0.714325									168	389.15	95.15	0.00825125	0.0412563								168	89.7083	394.292	0.180004	0.900019								168	385.938	98.4062	0.00446738	0.0223369								168
169	105,47143	78,61429	0.221172	1.10586									169	389.5	95.3684	0.0738106	0.369053								169	97.0484	399.5	0.137666	0.688328								169	385.765	98.2647	0.00109237	0.00546186								169
170	94,5	80,0	0.132068	0.660338									170	386.529	97.5571	0.0241986	0.120993								170	101.5	404.75	0.081457	0.407285								170	385.786	98.2143	0.00235619	0.0117809								170
171	87,98485	81,07576	0.120544	0.602721									171	386.026	98.6579	0.00946132	0.0473066								171	104.821	407.107	0.181413	0.907066								171	385.814	98.3286	0.00235619	0.0117809								171
172	82,01428	81,9	0.0314338	0.157169									172	386.414	98.9286	0.119332	0.59666								172	111.7	413.02	0.168575	0.842876								172	385.786	98.2143	0.00412104	0.0206052								172
173	81,3	83,3	0.127225	0.636124									173	382.342	103.289	0.168725	0.843623								173	118.375	418.167	0.149111	0.745555								173	385.957	98.1	0.196069	0.980347								173
174	81,65151	89,65151	0.370016	1.85008									174	379.368	111.184	0.262853	1.31426								174	124.667	422.167	0.0961005	0.480503								174	377.775	103.5	0.352044	1.76022								174
175	75,94444	107,25	0.763767	3.81884									175	376.588	124.029	0.351615	1.75807								175	129.019	424.204	0.078592	0.39296								175	361.068	109.041	0.271543	1.35771								175
176	58,157143	141,04286	0.615487	3.07743									176	377.972	141.556	0.518226	2.59113								176	132.02	426.74	0.0260663	0.130331								176	348.794	103.235	0.365386	1.82693								176
177	41,525642	166,9359	0.231607	1.15803									177	379.583	167.417	0.554008	2.77004								177	133.109	427.457	0.102709	0.513545								177	336.294	89.9118	0.292712	1.46356								177
178	33,73077	175,5	0.107325	0.536627									178	386.743	194.176	0.555962	2.77981								178	137.5	430.119	0.1372	0.685999								178	326.786	78.7857	0.344041	1.7202								178
179	32,44737	180,71053	0.00176814	0.00884072									179	391.711	221.526	0.618877	3.09439								179	143.625	433.208	0.0767755	0.383877								179	315.312	65.9688	0.0364137	0.182068								179
180	32,425	180,625	0.0199813	0.0999064									180	400.4	251.225	0.604589	3.02295								180	147.042	434.958	0.0990018	0.495009								180	313.929	64.7857	0	0								180
181	31,575	181,15	0.16981	0.84905									181	407.744	280.549	0.55476	2.7738								181	151.66	436.74	0.00644982	0.0322491								181	313.929	64.7857	0.00233029	0.0116515								181
182	28,671429	189,12857	0.145686	0.728429									182	414.921	307.342	0.564151	2.82076								182	151.34	436.7	0.0517575	0.258787								182	313.824	64.7353	0.00897912	0.0448956								182
183	29,68421	196,3421	0.248436	1.24218									183	429.257	331.635	0.159727	0.798634								183	153.75	437.643	0.00683642	0.0341821								183	313.441	64.5	0.00801375	0.0400687								183
184	31,679487	208,60257	0.306275	1.53137									184	432.551	338.91	0.0161955	0.0809775								184	153.6	437.95	0.0429535	0.214768								184	313.806	64.6667	0.00524068	0.0262034								184
185	29,342106	223,73685	0.353091	1.76545									185	432.789	339.684	0.0127311	0.0636557								185	155.55	438.85	0.0398329	0.199164								185	313.583	64.5278	0.00861871	0.0430936								185
186	27,710526	241,3158	0.130183	0.650915									186	433.167	340.197	0.0347628	0.173814								186	156.984	437.468	0.309036	1.54518								186	313.929	64.7857	0.0139505	0.0697527								186
187	28,605263	247,76315	0.148665	0.743324									187	432.425	338.625	0.0216702	0.108351								187	172.403	436.468	0.0577065	0.288532								187	314.25	64.1667	0.160247	0.801237								187
188	34,26923	252,57692	0.198591	0.992957									188	433.368	339.158	0.00676288	0.0338144								188	175.288	436.53	0.146906	0.73453								188	307.803	59.4091	0.387099	1.9355								188
189	41,012196	259,86584	0.268695	1.34347									189	433.095	338.959	0.00271593	0.0135796								189	168.081	435.113	0.15026	0.751299								189	292.611	47.4167	0.411143	2.05572								189
190	47,325	271,725	0.247498	1.23749									190	433.026	338.842	0.0320012	0.160006								190	161.556	431.389	0.0242541	0.12127								190	276.778	34.3056	0.379021	1.89511								190
191	51,54762	283,35715	0.219609	1.09805									191	432.079	337.553	0.0519028	0.259514								191	161.529	430.176	0.0159058	0.079529								191	263.586	20.7	0.210019	1.05009								191
192	52,26744	294,31396	0.234682	1.17341									192	432.368	334.974	0.0168544	0.084272								192	160.778	429.917	0.0147828	0.073914								192	258.265	11.6471	0.0321239	0.16062								192
193	49,134148	305,62195	0.203755	1.01878									193	433.105	335.384	0.00846315	0.0423158								193	160.059	430.088	0.0123873	0.0619367								193	259.75	11.0357	0.00311649	0.0155825								193
194	49,07143	315,8095	0.218952	1.09476									194	432.932	335.77	0.00871421	0.0435711								194	159.444	430.167	1.62619	8.13094								194	259.603	10.9828	0.00139819	0.00699096								194
195	55,84884	324,40698	0.220017	1.10009									195	432.524	335.619	0.0225073	0.112537								195	236.022	457.5	0.157601	0.788004								195	259.536	11	0.00657209	0.0328605								195
196	63,045456	332,72726	0.347728	1.73864									196	431.405	335.5	0.04018	0.2009								196	243.9	457.333	0.166473	0.832367								196	259.778	10.7778	0.146551	0.732755								196
197	72,25	347,47726	0.285781	1.4289									197	429.524	334.793	0.148815	0.744073								197	252.22	457.58	0.122052	0.610259								197	256.013	17.0641	0.278157	1.39079								197
198	79,568184	359,75	0.302568	1.51284									198	422.1	334.3	0.183245	0.916223								198	258.308	457.154	0.116088	0.580438								198	243.868	23.8421	0.399375	1.99688								198
199	86,65909	373,11365	0.178034	0.890169									199	414.429	339.31	0.276608	1.38304								199	264.1	456.78	0.124758	0.623791								199	224.382	28.2059	0.317219	1.5861								199
200	92,652176	379,69565	0.203702	1.01851									200	406.75	350.812	0.307661	1.5383								200	270.333	456.542	0.0423177	0.211588								200	208.75	30.8889	0.516462	2.58231								200
201	102,09091	383,52274	0.239666	1.19833									201	400.925	365.05	0.127707	0.638536								201	272.413	456.152	0.226586	1.13293								201	183.419	35.9054	0.435334	2.17667								201
202	112,15306	390,0306	0.199279	0.996393									202	398.783	371.065	0.145508	0.727538								202	283.5	453.821	0.106388	0.531942								202	162.118	40.3824	0.373249	1.86624								202
203	117,744446	398,27777	0.203133	1.01567									203	393.619	376.19	0.246922	1.23461								203	288.741	452.914	0.122074	0.610369								203	143.722	43.5278	0.435049	2.17524								203
204	122,21429	407,39795	0.169898	0.849492									204	386.591	386.341	0.245945	1.22972								204	294.706	451.618	0.160966	0.804832								204	123.233	50.8333	0.447676	2.23838								204
205	130,0	404,0	0.0860234	0.430117									205	378.275	395.4	0.286505	1.43253								205	302.471	449.5	0.130634	0.653172								205	106.129	65.2714	0.349074	1.74537								205
206	132,5	407,5	0.450065	2.25032									206	375.203	409.392	0.0354327	0.177163								206	308.741	447.672	0.130197	0.650985								206	92.5909	76.2879	0.368562	1.84281								206
207	152,32979	418,1383	0.290429	1.45214									207	373.447	409.632	0.0758272	0.379136								207	315.067	446.133	0.126595	0.632973								207	80.1176	89.8529	0.450745	2.25372								207
208	164,23334	426,45557	0.0716666	0.358333									208	370.071	411.357	0.179206	0.89603								208	321	443.929	0.122277	0.611386								208	68.6176	109.235	0.353244	1.76622								208
209	167,43478	428,06522	0.00490985	0.0245492									209	362.068	415.386	0.306043	1.53021								209	326.667	441.633	0.118918	0.594592								209	61.2647	125.294	0.0445081	0.22254								209
210	167,35417	427,83334	0.0129954	0.0649771									210	350.267	425.128	0.167162	0.835812								210	332.19	439.431	0.0943849	0.471924								210	60.1765	127.235	0.00395204	0.0197602								210
211	168,0	427,7619	0.148803	0.744013									211	343.175	429.55	0.144687	0.723435								211	336.577	437.692	0.0962627	0.481313								211	60.3649	127.176	0.0282692	0.141346								211
212	173,77272	423,06818	0.22627	1.13135									212	336.9	433.15	0.138918	0.694591								212	340.812	435.406	0.115348	0.576739								212	59.7353	128.441	0.00727729	0.0363864								212
213	184,36046	419,0814	0.295379	1.4769									213	330.045	434.273	0.115293	0.576466								213	346.154	433.231	0.197993	0.989966								213	60.0526	128.263	0.00153308	0.00766542								213
214	198,9375	416,70834	0.294468	1.47234									214	325.525	437.85	0.100513	0.502567								214	354.808	428.423	0.167119	0.835593								214	60.1216	128.23	0.00263054	0.0131527								214
215	212,7889	421,7	0.340107	1.70054									215	320.57	437.012	0.220257	1.10129								215	362.136	424.409	0.0611825	0.305912								215	60.0294	128.324	0.0055493	0.0277465								215
216	224,61627	433,9186	0.197963	0.989817									216	310.386	441.205	0.137176	0.685881								216	364.7	422.74	0.135249	0.676246								216	59.8824	128.559	0.00529411	0.0264706								216
217	232,15117	440,33722	0.160331	0.801653									217	305.157	445.643	0.0942634	0.471317								217	370.167	418.759	0.180201	0.901005								217	60.1471	128.559	0.0173779	0.0868893								217
218	239,96512	438,5465	0.196153	0.980765									218	300.477	446.198	0.105054	0.52527								218	377.542	413.583	0.0972978	0.486489								218	60.5278	127.778	0.00623402	0.0311701								218
219	249,77272	438,52274	0.300058	1.50029									219	295.286	447	0.147503	0.737515								219	381.46	410.7	0.159212	0.796058								219	60.5	128.088	0.000457401	0.002287								219
220	264,67776	440,23334	0.35167	1.75835									220	288.291	449.337	0.140924	0.704622								220	387.792	405.875	0.0502335	0.251167								220	60.5	128.111	0.00361867	0.0180933								220
221	282,0778	442,76666	0.202075	1.01037									221	281.329	450.427	0.175707	0.878534								221	389.3	403.867	0.0764225	0.382112								221	60.5541	128.284	0.00744729	0.0372365								221
222	289,39362	435,79788	0.277533	1.38766									222	272.682	451.977	0.155254	0.77627								222	392.269	401.462	0.162403	0.812013								222	60.4211	128.632	0.00898936	0.0449468								222
223	299,54166	426,33334	0.31367	1.56835									223	265.075	453.525	0.0386951	0.193475								223	398.413	396.152	0.202155	1.01078								223	60.3286	129.071	0.00353289	0.0176644								223
224	314,47675	421,5465	0.316106	1.58053									224	263.977	451.932	0.173582	0.867909								224	405.397	388.845	0.144255	0.721275								224	60.4706	129.176	0.0028946	0.014473								224
225	330,275	421,075	0.332091	1.66046									225	256.043	448.413	0.203047	1.01523								225	410.393	383.643	0.188112	0.94056								225	60.5	129.318	0.0205142	0.102571								225
226	346,86734	420,43878	0.211383	1.05691									226	245.963	449.622	0.296972	1.48486								226	416.1	376.167	0.175259	0.876294								226	60.2222	130.306	0.0205632	0.102816								226
227	357,42682	419,9878	0.0488951	0.244476									227	231.19	451.119	0.285748	1.42874								227	421.74	369.46	0.0621349	0.310675								227	61.0278	129.667	0.0183464	0.091732								227
228	358,34	417,72	0.153039	0.765195									228	216.913	451.652	0.161049	0.805243								228	423.362	366.81	0.123493	0.617464								228	60.2714	130.186	0.00342704	0.0171352								228
229	359,64893	410,18085	0.331564	1.65782									229	208.957	450.413	0.138964	0.694819								229	427.143	361.929	0.13965	0.698251								229	60.2879	130.015	0.00141542	0.00707708								229
230	368,41306	396,1087	0.292875	1.46438									230	203.232	446.476	0.231526	1.15763								230	430.714	355.929	0.19674	0.983699								230	60.2188	130	0.0187619	0.0938096								230
231	378,38373	385,38373	0.399553	1.99776									231	193.386	440.386	0.246188	1.23094								231	436.286	347.821	0.165007	0.825033								231	59.8714	130.871	0.00483956	0.0241978								231
232	393,5	372,32224	0.360419	1.8021									232	181.087	439.891	0.202742	1.01371								232	440.426	340.685	0.119026	0.595128								232	59.8871	131.113	0.00637652	0.0318826								232
233	406,72223	360,0778	0.339291	1.69645									233	172.151	435.105	0.200602	1.00301								233	442.929	335.286	0.142332	0.711658								233	59.8824	130.794	0.00378906	0.0189453								233
234	420,25	349,8409	0.308461	1.54231									234	163.477	430.068	0.234315	1.17158								234	446.038	328.885	0.151902	0.759511								234	59.8333	130.611	0.00578503	0.0289251								234
235	432,36047	340,2907	0.249815	1.24908									235	152.087	427.326	0.189831	0.949156								235	449.321	322.036	0.128608	0.643042								235	59.5882	130.765	0.00373489	0.0186744								235
236	441,3919	331,66217	0.0653243	0.326621									236	142.833	425.214	0.233942	1.16971								236	451.306	315.919	0.148128	0.740639								236	59.6944	130.611	0.00647873	0.0323937								236
237	441,0778	328,4111	0.177492	0.887458									237	131.725	421.55	0.154881	0.774407								237	454.1	309.06	0.0791912	0.395956								237	59.4167	130.778	0.0168101	0.0840507								237
238	437,9	320,125	0.197913	0.989563									238	124.176	419.824	0.16662	0.833102								238	455.833	305.5	0.114453	0.572266								238	59.7353	130	0.0141504	0.070752								238
239	433,47726	311,27274	0.225704	1.12852									239	123.841	411.5	0.208833	1.04417								239	456.786	299.857	0.0123682	0.0618412								239	59.9722	130.667	0.00580537	0.0290268								239
240	433,54877	299,9878	0.279307	1.39653									240	116.5	404.075	0.162724	0.813621								240	457.315	299.537	0.072342	0.36171								240	60.1061	130.924	0.00191656	0.0095828								240
241	437,075	286,475	0.269317	1.34658									241	110.826	398.244	0.25365	1.26825								241	457.706	295.941	0.102413	0.512067								241	60.1364	131.015	0.0125174	0.0625869								241
242	441,36047	273,7093	0.295536	1.47768									242	101.333	389.833	0.305628	1.52814								242	459.786	291.262	0.114296	0.571478								242	59.8448	131.569	0	0								242
243	451,3	262,775	0.249602	1.24801									243	89.0854	380.695	0.330911	1.65456								243	461.342	285.763	0.17471	0.873548								243	59.8448	131.569	0.0079718	0.039859								243
244	457,75	252,09091	0.00169434	0.00847171									244	75.1579	371.763	0.178025	0.890126								244	462.577	277.115	0.179575	0.897877								244	59.9194	131.177	0.000772271	0.00386135								244
245	457,67075	252,06097	0.0437762	0.218881									245	74.1	362.925	0.115816	0.579079								245	464.052	268.259	0.0588262	0.294131								245	59.9167	131.139	0	0								245
246	455,70456	253,02272	0.0833768	0.416884									246	70.55	358.35	0.145182	0.725909								246	464.962	265.462	0.165724	0.82862								246	59.9167	131.139	0.00152648	0.00763239								246
247	451,75583	251,68605	0.158494	0.792471									247	66.8415	352.11	0.232298	1.16149								247	465.6	257.2	0.221498	1.10749								247	59.9286	131.214	0.013946	0.0697299								247
248	444,38095	248,78572	0.127667	0.638336									248	58.939	343.598	0.167261	0.836306								248	466.848	246.196	0.0675795	0.337898								248	59.7727	131.894	0.010383	0.0519152								248
249	438,96512	245,40698	0.219752	1.09876									249	53.1053	337.605	0.103392	0.516961								249	465.75	243	0.127875	0.639376								249	60.1452	131.532	0.00252995	0.0126497								249
250	431,2143	237,61905	0.257486	1.28743									250	48.7	334.9	0.114791	0.573953								250	465.643	236.607	0.160702	0.80351								250	60.1562	131.406	0.00549016	0.0274508								250
251	424,8158	226,44737	0.301751	1.50876									251	43.5	332.471	0.0579499	0.28975								251	466.393	228.607	0.156998	0.784989								251	60.1061	131.136	0.00746913	0.0373456								251
252	420,725	211,925	0.28718	1.4359									252	43.6842	329.579	0.126887	0.634436								252	465.611	220.796	0.153825	0.769127								252	59.8429	130.871	0.00455031	0.0227516								252
253	419,425	197,625	0.204292	1.02146									253	45.5	323.5	0.207114	1.03557								253	465.121	213.121	0.129674	0.64837								253	59.6389	130.972	0.0010634	0.00531702								253
254	421,1154	187,55128	0.030398	0.15199									254	41.7857	313.833	0.214768	1.07384								254	464.654	206.654	0.196129	0.980645								254	59.6714	131.014	0	0								254
255	422,1316	186,42105	0.00914182	0.0457091									255	36.0789	304.737	0.186854	0.934272								255	463.278	196.944	0.112671	0.563353								255	59.6714	131.014	0.0126242	0.063121								255
256	422,3095	186,0	0	0									256	35.9737	295.395	0.240789	1.20395								256	462.121	191.431	0.14999	0.749952								256	59.2353	131.471	0.00595613	0.0297806								256
257	422,3095	186,0	0	0									257	35	283.395	0.313854	1.56927								257	460.54	184.1	0.156625	0.783124								257	59.0312	131.688	0.0128847	0.0644237								257
258	422,3095	186,0	0	0									258	29.3235	268.765	0.256243	1.28121								258	458.82	176.46	0.174998	0.874988								258	59.1875	131.062	0.010821	0.0541052								258
259	422,3095	186,0	0	0									259	28.2222	256	0.290279	1.45139								259	455.893	168.214	0.130261	0.651306								259	58.6515	131.136	0.00608219	0.0304109								259
260	422,3095	186,0	0	0									260	24.9	241.871	0.264909	1.32455								260	454.13	161.944	0.132815	0.664075								260	58.8429	130.9	0.00446305	0.0223153								260
261	422,3095	186,0	0.00123524	0.00617622									261	22.3438	228.875	0.218536	1.09268								261	451.66	155.78	0.0683943	0.341971								261	59.0143	130.757	0.00419927	0.0209963								261
262	422,36047	185,96512	0.0238695	0.119347									262	21.1364	218.015	0.189124	0.945621								262	450.26	152.66	2.29028	11.4514								262	58.8333	130.864	0	0								262
263	421,8095	187,0238	0	0									263	26.0588	209.941	0.267197	1.33599								263	381.06	61.42	0.134812	0.674058								263	58.8333	130.864	0.0048201	0.0241005								263
264	421,8095	187,0238	0.00196357	0.00981786									264	28.2647	196.765	0.307042	1.53521								264	375.82	57.18	0.134699	0.673495								264	58.9722	130.667	0	0								264
265	421,90475	187,0	0.00547397	0.0273698									265	30.1774	181.532	2.54747	12.7373								265	370.292	53.3333	0.155094	0.775469								265	58.9722	130.667	0.00388881	0.019444								265
266	421,66278	187,12791	0.0112924	0.056462									266	92.8226	70.629	0.171219	0.856095								266	363.976	48.8333	0.0520707	0.260353								266	58.7778	130.667	0.019189	0.0959452								266
267	422,06412	186,73077	0.00299091	0.0149545									267	99.4394	65.197	0.191448	0.957242								267	361.74	47.5	0.0691453	0.345727								267	58.4167	129.778	0.0191575	0.0957874								267
268	421,93588	186,8077	0.00944336	0.0472168									268	106.5	58.7333	0.144744	0.72372								268	358.804	45.6739	0.11116	0.555798								268	58.5	128.824	0.0208819	0.10441								268
269	421,75583	187,24419	0.00634822	0.0317411									269	111.707	53.7069	0.0884315	0.442157								269	354.31	42.4048	0.0813445	0.406722								269	58.6143	127.786	0.0221991	0.110995								269
270	421,875	186,95	0.00260567	0.0130284									270	115.786	52	0.0665783	0.332891								270	350.5	40.98	0.132226	0.661128								270	57.7647	128.5	0.0117268	0.0586341								270
271	421,80234	187,05814	0.00451587	0.0225793									271	118.293	49.8103	0.117306	0.586529								271	344.708	37.7917	0.976996	4.88498								271	58.1875	128.906	0.00692796	0.0346398								271
272	421,86584	186,84146	0.0037915	0.0189575									272	124.136	50.3182	0.138426	0.692132								272	298.891	20.8478	0.668551	3.34276								272	57.8429	128.871	0.0119882	0.0599408								272
273	421,7619	187,0	0.00678635	0.0339318									273	130.328	47.2241	0.212683	1.06341								273	266	14.8846	0.114297	0.571487								273	57.5294	129.382	0.0083406	0.041703								273
274	421,65555	187,32222	0.00343598	0.0171799									274	139.414	41.7	0.155297	0.776487								274	260.286	14.9643	0.0356915	0.178457								274	57.1129	129.403	0.00540729	0.0270364								274
275	421,63953	187,15117	0.000911929	0.00455964									275	145.288	36.6212	0.00205091	0.0102546								275	258.682	14.1818	0.0511744	0.255872								275	57.3182	129.227	0.00343963	0.0171982								275
276	421,61365	187,11363	0.00230972	0.0115486									276	145.306	36.7222	0.0572085	0.286042								276	256.125	14.0833	0.0709528	0.354764								276	57.4062	129.375	0.00501651	0.0250825								276
277	421,5	187,13414	0.00213299	0.010665									277	147.906	35.5312	0.252707	1.26354								277	252.58	14.22	0.0898634	0.449317								277	57.2419	129.565	0.00413089	0.0206545								277
278	421,5238	187,2381	0.00323298	0.0161649									278	159.106	29.6818	0.0965702	0.482851								278	248.152	13.4565	0.0852011	0.426005								278	57.1129	129.403	0.0059101	0.0295505								278
279	421,65555	187,14444	0.00833656	0.0416828									279	163.786	30.8714	0.152432	0.762161								279	244	14.4091	0.0478704	0.239352								279	57.3438	129.219	0.00860083	0.0430042								279
280	421,40244	187,47562	0.0286271	0.143136									280	171.379	31.5303	0.219785	1.09892								280	241.615	14.6154	0.0661764	0.330882								280	57.3064	128.79	0.00215282	0.0107641								280
281	420,925	188,825	0.0179338	0.0896688									281	182.029	28.8235	0.302546	1.51273								281	238.321	14.9286	0.0557892	0.278946								281	57.4062	128.75	0.00215282	0.0107641								281
282	420,6905	189,69048	0.0043901	0.0219505									282	196.661	24.9839	0.320178	1.60089								282	235.534	14.8103	0.0629879	0.314939								282	57.3064	128.79	0.00630848	0.0315424								282
283	420,64285	189,90475	0	0									283	212.029	20.5	0.287404	1.43702								283	232.462	15.5	0.0283815	0.141907								283	57.5286	129.014	0.00804125	0.0402063								283
284	420,64285	189,90475	0	0									284	225.682	16.0152	0.0104058	0.0520291								284	231.1	15.9	0.0627237	0.313619								284	57.4	128.633	0.00666665	0.0333333								284
285	420,64285	189,90475	0.00580377	0.0290188									285	226.176	16.1765	0.0911948	0.455974								285	228	16.375	0.0690704	0.345352								285	57.1333	128.833	0.0086522	0.043261								285
286	420,47437	190,14102	0.00307162	0.0153581									286	229.333	19.4667	0.163619	0.818093								286	224.587	15.8478	0.0801802	0.400901								286	57.4091	128.5	0.0026728	0.013364								286
287	420,575	190,025	0.00208679	0.010434									287	236.737	22.9474	0.105836	0.529179								287	220.611	15.3333	0.054075	0.270375								287	57.4	128.633	0.00233675	0.0116838								287
288	420,4737	190,0	0.00383154	0.0191577									288	241.957	23.8143	0.234495	1.17248								288	217.935	15.7174	0.0687047	0.343523								288	57.4062	128.75	0.000679912	0.00339956								288
289	420,42105	190,1842	0.00360086	0.0180043									289	253.5	25.8714	0.281766	1.40883								289	214.5	15.7727	0.0608874	0.304437								289	57.4394	128.742	0.00294762	0.0147381								289
290	420,57318	190,28049	0.00543972	0.0271986									290	267.588	25.9118	0.258985	1.29492								290	211.638	16.8103	0.0645665	0.322833								290	57.375	128.875	0.00294762	0.0147381								290
291	420,3158	190,36842	0.00568553	0.0284277									291	280.25	28.625	0.285637	1.42818								291	208.5	17.569	0.0267646	0.133823								291	57.4394	128.742	0.00757478	0.0378739								291
292	420,6	190,375	0.00575814	0.0287907									292	294.53	28.8333	0.196453	0.982263								292	207.389	18.3148	0.0208568	0.104284								292	57.5312	128.375	0.00469911	0.0234955								292
293	420,3158	190,42105	0.00400814	0.0200407									293	303.733	25.4	0.0134725	0.0673626								293	206.615	17.6154	0.0580602	0.290301								293	57.5882	128.147	0.00624629	0.0312314								293
294	420,5	190,3421	0.00284297	0.0142148									294	304.26	24.98	0.0713172	0.356586								294	203.727	17.9091	0.0506408	0.253204								294	57.9	128.129	0.00235611	0.0117806								294
295	420,54877	190,47562	0.00323575	0.0161788									295	305.118	28.4412	0.108525	0.542623								295	201.222	18.2778	0.0243514	0.121757								295	58.0143	128.157	0.0029187	0.0145935								295
296	420,60257	190,6282	0.00209038	0.0104519									296	308.235	32.8824	0.05736	0.2868								296	200.083	18.7083	0.0786692	0.393346								296	57.9375	128.281	0	0								296
297	420,5	190,60811	0.00241737	0.0120869									297	310.329	34.8429	0.166691	0.833457								297	196.167	19.0714	0.0472437	0.236219								297	57.9375	128.281	0.00099161	0.00495805								297
298	420,44595	190,5	0.00212869	0.0106435									298	317.803	38.5303	0.255605	1.27803								298	193.94	19.86	0.120795	0.603974								298	57.8939	128.258	0.003244	0.01622								298
299	420,47437	190,60257	0.0020514	0.010257									299	329.529	43.6143	0.291749	1.45874								299	188.022	21.0652	0.101445	0.507227								299	57.8226	128.403	0.00100105	0.00500527								299
300	420,3718	190,60257	0.00251272	0.0125636									300	343.176	48.7647	0.1854	0.926999								300	183.109	22.3261	0.0871694	0.435847								300	57.7812	128.375	0.00100105	0.00500527								300
301	420,4	190,725	0.00765097	0.0382548									301	352.382	49.8529	0.095708	0.47854								301	178.978	23.7174	0.0597357	0.298678								301	57.8226	128.403	0.00266008	0.0133004								301
302	420,22974	191,06757	0.00159138	0.00795691									302	357.167	49.9545	0.0463496	0.231748								302	176.136	24.6364	0.0789032	0.394516								302	57.6936	128.371	0.0098754	0.049377								302
303	420,19446	191,13889	0.00322697	0.0161348									303	358.043	52.1	0.149321	0.746603								303	172.31	25.5952	0.0918689	0.459345								303	57.7647	127.882	0.00788184	0.0394092								303
304	420,1857	191,3	0.003304	0.01652									304	364.905	55.0405	0.100525	0.502625								304	167.976	27.119	0.0481963	0.240982								304	58.1111	127.694	0	0								304
305	420,22223	191,13889	0.003304	0.01652									305	368.446	58.6081	0.0521124	0.260562								305	165.75	28.0417	0.0590988	0.295494								305	58.1111	127.694	0.00650018	0.0325009								305
306	420,1857	191,3	0	0									306	367.647	61.0882	0.138691	0.693457								306	163.18	29.5	0.120152	0.600762								306	57.803	127.591	0.00603054	0.0301527								306
307	420,1857	191,3	0.00251414	0.0125707									307	371.439	66.8939	0.15895	0.794752								307	157.35	30.95	0.0513825	0.256912								307	57.5968	127.371	0.00644553	0.0322276								307
308	420,1389	191,41667	0	0									308	375.577	73.6795	0.195297	0.976483								308	155.333	32.5417	0.0660059	0.33003								308	57.6818	127.682	0.0229526	0.114763								308
309	420,1389	191,41667	0	0									309	381.194	81.6667	0.225084	1.12542								309	152.132	33.3421	0.0789455	0.394727								309	58.2353	126.676	0.00533458	0.0266729								309
310	420,1389	191,41667	0	0									310	389.275	89.5	0.269636	1.34818								310	148.5	34.8889	0.0223646	0.111823								310	58.4	126.467	0.0108772	0.054386								310
311	420,1389	191,41667	0	0									311	400.316	97.2368	0.216327	1.08163								311	149.618	34.8529	0.0448797	0.224398								311	58.4394	125.924	0.00735532	0.0367766								311
312	420,1389	191,41667	0	0									312	408.667	104.111	0.123443	0.617215								312	147.5	35.5952	0.0886074	0.443037								312	58.7258	125.694	0	0								312
313	420,1389	191,41667	0.00251414	0.0125707									313	412.618	108.853	0.0276534	0.138267								313	143.5	37.5	0.0959902	0.479951								313	58.7258	125.694	0	0								313
314	420,1857	191,3	0.00251414	0.0125707									314	412.986	110.186	0.0998401	0.499201								314	139.273	39.7727	0.0851411	0.425706								314	58.7258	125.694	0	0								314
315	420,1389	191,41667	0.00247216	0.0123608									315	416.333	113.889	0.190813	0.954064								315	135.548	41.8333	0.103471	0.517353								315	58.7258	125.694	0.00147963	0.00739813								315
316	420,2027	191,3108	0	0									316	423.9	119.7	0.019336	0.0966799								316	131	44.3	0.144948	0.724742								316	58.6562	125.719	0.015505	0.077525								316
317	420,2027	191,3108	0	0									317	423.1	120.243	0.117842	0.589212								317	124.816	48.0789	0.180443	0.902215								317	58.9839	125.016	0.00322573	0.0161286								317
318	420,2027	191,3108	0.00438767	0.0219384									318	422.289	126.079	0.0907495	0.453747								318	117.237	52.9737	0.103785	0.518923								318	58.8548	125.113	0.00848568	0.0424284								318
319	420,375	191,175	0.0024174	0.012087									319	420.639	130.306	0.175573	0.877867								319	113.262	56.3095	0.128514	0.642571								319	58.9194	124.694	0.0026601	0.0133005								319
320	420,42307	191,0641	0.00905669	0.0452834									320	419.527	139.014	0.177258	0.886292								320	107.875	59.8125	0.133233	0.666163								320	58.7903	124.726	0	0								320
321	420,1389	191,41667	0.00144083	0.00720417									321	422.338	147.419	0.273515	1.36757								321	102.833	64.1667	0.127504	0.637519								321	58.7903	124.726	0.00309748	0.0154874								321
322	420,1857	191,47144	0.0061073	0.0305365									322	428.797	159.473	0.306822	1.53411								322	97.9375	68.25	0.141962	0.70981								322	58.7	124.6	0.00614642	0.0307321								322
323	420,16666	191,16667	0.0061073	0.0305365									323	436.257	172.878	0.275749	1.37875								323	92.5	72.8125	0.0726607	0.363304								323	58.5	124.833	0.00210821	0.010541								323
324	420,1857	191,47144	0.00342881	0.017144									324	443.833	184.397	0.247132	1.23566								324	89.9	75.35	0.0864115	0.432058								324	58.4	124.8	0.00240374	0.0120187								324
325	420,1857	191,3	0	0									325	447.8	196.1	0.280707	1.40354								325	87.62	79.02	0.0649062	0.324531								325	58.3	124.733	0.00253955	0.0126978								325
326	420,1857	191,3	0.00440646	0.0220323									326	453.775	208.8	0.119373	0.596866								326	84.9286	80.8333	0.0481965	0.240983								326	58.2097	124.823	0.00839422	0.0419711								326
327	420,3611	191,16667	0.105605	0.528023									327	456.068	214.311	0.020476	0.10238								327	83.0238	82.3095	0.00663714	0.0331857								327	58.3667	124.433	0.00199998	0.00999992								327
328	417,875	195,825	0.0178455	0.0892276									328	456.575	215.2	0.0124703	0.0623517								328	83.1471	82.6176	0.0279662	0.139831								328	58.2667	124.433	0.00614645	0.0307323								328
329	417,0122	195,59756	0.00327218	0.0163609									329	457.122	215.5	0.0118354	0.059177								329	82.5476	83.8809	0.0122022	0.0610108								329	58.3333	124.133	0.012484	0.0624202								329
330	417,08536	195,45122	0.00439041	0.021952									330	456.622	215.183	0.00594457	0.0297228								330	83.1	84.14	0.00502235	0.0251117								330	58.8548	123.79	0	0								330
331	416,86584	195,45122	0.00268331	0.0134165									331	456.806	215.417	0.0137338	0.0686692								331	83.0652	83.8913	0	0								331	58.8548	123.79	0	0								331
332	417,0	195,45238	0.00315643	0.0157821									332	456.141	215.244	0.0821092	0.410546								332	83.0652	83.8913	0	0								332	58.8548	123.79	0	0								332
333	416,84885	195,40698	0.000947807	0.00473904									333	452.038	215.397	0.139782	0.698909								333	83.0652	83.8913	0	0								333	58.8548	123.79	0.00547577	0.0273789								333
334	416,86584	195,45122	0.00272932	0.0136466									334	449.23	221.797	0.172578	0.862892								334	83.0652	83.8913	0.012839	0.064195								334	59.0625	123.969	0.00232374	0.0116187								334
335	417,0	195,4762	0.0030001	0.0150005									335	448.526	230.397	0.205163	1.02581								335	83.3696	83.3261	0.00351443	0.0175722								335	59.1452	123.887	0.00491329	0.0245665								335
336	417,15	195,475	0.00587831	0.0293916									336	450.716	240.419	0.295308	1.47654								336	83.5	83.2083	0.00333329	0.0166664								336	59.0484	124.113	0.00594825	0.0297412								336
337	416,85715	195,5	0.00343388	0.0171694									337	454.608	254.662	0.250347	1.25173								337	83.6667	83.2083	0.00333329	0.0166664								337	58.9839	124.403	0.00167088	0.00835442								337
338	416,7143	195,40475	0.000979918	0.00489959									338	456.868	266.974	0.0459994	0.229997								338	83.5	83.2083	0.00786174	0.0393087								338	59.0625	124.375	0.00674762	0.0337381								338
339	416,7093	195,45349	0.00309986	0.0154993									339	455.619	268.905	0.0662529	0.331265								339	83.8333	83	0.00666673	0.0333337								339	59.0758	124.712	0.00395053	0.0197527								339
340	416,85715	195,5	0	0									340	453.625	271.55	0.0836159	0.41808								340	83.5	83	0.00410169	0.0205085								340	59.1875	124.875	0.00389991	0.0194995								340
341	416,85715	195,5	0.00587831	0.0293916									341	452.115	275.449	0.0145772	0.072886								341	83.6739	83.1087	0.00410169	0.0205085								341	59.3235	124.735	0.00100423	0.00502114								341
342	417,15	195,475	0.00794226	0.0397113									342	451.654	276.013	0.0133726	0.066863								342	83.5	83	0.00967473	0.0483736								342	59.3438	124.781	0	0								342
343	416,75583	195,52325	0.00436368	0.0218184									343	451.295	275.449	0.0155353	0.0776767								343	83.98	82.94	0.00967473	0.0483736								343	59.3438	124.781	0.00183051	0.00915253								343
344	416,9524	195,42857	0.00238116	0.0119058									344	450.8	274.85	0.0371628	0.185814								344	83.5	83	0.0060984	0.030492								344	59.4333	124.8	0.00274875	0.0137438								344
345	416,85715	195,5	0.00309986	0.0154993									345	450.974	273	0.00311065	0.0155533								345	83.6364	82.7273	0.00865658	0.0432829								345	59.4667	124.933	0.0040551	0.0202755								345
346	416,7093	195,45349	0.00309986	0.0154993									346	451.115	272.936	0.00307681	0.015384								346	83.4524	83.1191	0.00512884	0.0256442								346	59.5	125.133	0.00165769	0.00828846								346
347	416,85715	195,5	0.00309986	0.0154993									347	451.115	272.782	0.00375181	0.018759								347	83.5476	82.8809	0.00256442	0.0128221								347	59.5323	125.21	0.00319422	0.0159711								347
348	416,7093	195,45349	0.000465201	0.002326									348	451.053	272.605	0.00261763	0.0130882								348	83.5	83	0.00256442	0.0128221								348	59.6333	125.333	0.0101599	0.0507996								348
349	416,7093	195,47675	0.000465201	0.002326									349	451.09	272.731	0.00303104	0.0151552								349	83.4524	83.1191	0.00581893	0.0290946								349	59.25	125	0.0115362	0.0576809								349
350	416,7093	195,45349	0	0									350	451.026	272.868	0.00449739	0.0224869								350	83.7174	83.2391	0	0								350	59.1552	124.431	0.00593281	0.0296641								350
351	416,7093	195,45349	0.00184435	0.00922175									351	451.237	272.947	0.00136262	0.00681312								351	83.7174	83.2391	0.00885956	0.0442978								351	59.3276	124.19	0.00290247	0.0145124								351
352	416,76828	195,52438	0.00720589	0.0360294									352	451.218	273.013	0.0169212	0.084606								352	83.8333	83.6667	0.000428564	0.00214282								352	59.2333	124.3	0.00275071	0.0137536								352
353	417,125	195,575	0.00587667	0.0293834									353	450.917	272.222	0.00476988	0.0238494								353	83.8182	83.6818	0.00368275	0.0184137								353	59.2097	124.435	0.00272708	0.0136354								353
354	416,8409	195,5	0.0017638	0.00881901									354	451.053	272.026	0.0124195	0.0620973								354	83.6429	83.7381	0.00288707	0.0144354								354	59.3	124.333	0.00679875	0.0339938								354
355	416,75583	195,52325	0.00104013	0.00520066									355	450.528	271.694	0.00558311	0.0279155								355	83.5	83.7174	0.00398111	0.0199055								355	59.3667	124	0.0065659	0.0328295								355
356	416,73254	195,47675	0.00240822	0.0120411									356	450.25	271.722	0	0								356	83.6818	83.6364	0	0								356	59.2333	124.3	0.00274875	0.0137437								356
357	416,62195	195,52438	0.00295295	0.0147648									357	450.25	271.722	0	0								357	83.6818	83.6364	0	0								357	59.2667	124.433	0.00285397	0.0142698								357
358	416,7619	195,57143	0.0021301	0.0106505									358	450.25	271.722	0.00391113	0.0195556								358	83.6818	83.6364	0.00268707	0.0134354								358	59.2931	124.293	0.00522821	0.026141								358
359	416,8409	195,5	0.00191615	0.00958076									359	450.342	271.895	0.00521011	0.0260506								359	83.5476	83.6429	0.00140947	0.00704733								359	59.5	124.133	0.00165769	0.00828846								359
360	416,90475	195,57143	0.00191615	0.00958076									360	450.158	272.079	0.0188251	0.0941255								360	83.5	83.5909	0.00822476	0.0411238								360	59.5323	124.21	0.00752234	0.0376117								360
361	416,8409	195,5	0.00201392	0.0100696									361	451.095	271.986	0.0381821	0.19091								361	83.8913	83.7174	0.00346236	0.0173118								361	59.1562	124.219	0.00225347	0.0112674								361
362	416,80234	195,59302	0.00421156	0.0210578									362	453	272.105	0.0503643	0.251822								362	83.7273	83.7727	0.00642818	0.0321409								362	59.25	124.281	0.00503892	0.0251946								362
363	417,01163	195,61627	0.00438753	0.0219377									363	455.079	273.526	0.0138486	0.069243								363	83.5	84	0.00263522	0.0131761								363	59.2188	124.531	0.00559018	0.0279509								363
364	416,89536	195,43024	0.00383556	0.0191778									364	455.157	274.214	0.0342513	0.171256								364	83.625	83.9583	0.00459533	0.0229767								364	59.3438	124.781	0.00426426	0.0213213								364
365	416,89026	195,62195	0.00275889	0.0137944									365	454.397	272.679	0.0302871	0.151436								365	83.4048	84.0238	0.00138803	0.00694013								365	59.1667	124.9	0.0159188	0.0795939								365
366	416,7619	195,57143	0.00285701	0.014285									366	455.882	272.382	0.00724109	0.0362055								366	83.4091	83.9545	0.0102227	0.0511136								366	59.0484	124.113	0.0046522	0.023261								366
367	416,90475	195,57143	0.00282395	0.0141198									367	455.688	272.688	0.0148151	0.0740753								367	83.6429	83.5	0.0197562	0.0987812								367	58.9194	123.919	0.00382112	0.0191056								367
368	417,0366	195,62195	0.00263764	0.0131882									368	455.111	272.222	0.00467037	0.0233519								368	83	82.75	0.0701197	0.350598								368	58.7353	123.971	0.00554406	0.0277203								368
369	416,90475	195,61905	0.00285701	0.014285									369	454.878	272.203	0.0018795	0.00939749								369	80.1364	84.7727	0.0617055	0.308528								369	58.7258	123.694	0.00243296	0.0121648								369
370	416,7619	195,61905	0.00268891	0.0134446									370	454.814	272.271	0	0								370	78.3667	87.3	0.0943971	0.471985								370	58.6562	123.594	0.00400196	0.0200098								370
371	416,88635	195,56818	0.00321381	0.016069									371	454.814	272.271	0.0230871	0.115436								371	75.6818	91.1818	0.0376938	0.188469								371	58.5312	123.75	0.00353554	0.0176777								371
372	416,77274	195,45454	0.00476272	0.0238136									372	453.726	271.887	0.00284699	0.014235								372	74.0294	92.0882	0.11506	0.5753								372	58.4062	123.625	0.00280218	0.0140109								372
373	416,88095	195,66667	0.0011198	0.00559902									373	453.812	272	0.00419218	0.0209609								373	70.5588	96.6765	0.0361531	0.180766								373	58.5357	123.571	0.00801326	0.0400663								373
374	416,91464	195,62195	0.00321757	0.0160878									374	453.661	271.855	0.00704677	0.0352339								374	69.6905	98.2619	0.0401552	0.200776								374	58.3276	123.914	0.00900953	0.0450477								374
375	416,7619	195,57143	0.00242645	0.0121322									375	453.844	272.156	0.00656351	0.0328176								375	68.4	99.8	0.103868	0.519338								375	58.3571	123.464	0.00191253	0.00956263								375
376	416,68604	195,47675	0.00242645	0.0121322									376	454.016	272.435	0.00387692	0.0193846								376	65.3	103.967	0.0685477	0.342739								376	58.2667	123.433	0.00114053	0.00570267								376
377	416,7619	195,57143	0.00131474	0.00657371									377	453.833	272.5	0.00125393	0.00626966								377	63.3	106.75	0.0934724	0.467362								377	58.2097	123.435	0.0118898	0.059449								377
378	416,8	195,625	0.00229362	0.0114681									378	453.887	272.468	0.00376217	0.0188109								378	60.6667	110.611	0.120612	0.603059								378	57.7424	123.803	0.00720867	0.0360433								378
379	416,91464	195,62195	0	0									379	453.79	272.629	0.00391712	0.0195856								379	57.4474	115.711	0.0917163	0.458581								379	58.0625	123.969	0.00318689	0.0159345								379
380	416,91464	195,62195	0	0									380	453.985	272.652	0.00429726	0.0214863								380	55.1	119.65	0.119998	0.599991								380	58.0938	123.812	0.00299302	0.0149651								380
381	416,91464	195,62195	0.00102958	0.00514791									381	453.855	272.823	0.0114568	0.0572839								381	51.7353	124.618	0.149924	0.749622								381	58.1667	123.682	0.00357837	0.0178918								381
382	416,90475	195,57143	0.00102958	0.00514791									382	454.375	273.062	0.0187028	0.0935142								382	48.3571	131.31	0.116088	0.58044								382	58.3438	123.656	0.000769786	0.00384893								382
383	416,91464	195,62195	0.000502227	0.00251113									383	455.222	272.667	0.0120573	0.0602866								383	45.8478	136.543	0.100376	0.50188								383	58.371	123.629	0.00137588	0.00687941								383
384	416,92856	195,64285	0.00362863	0.0181432									384	455.5	272.132	0.0168712	0.084356								384	43.7857	141.119	0.18318	0.915902								384	58.4333	123.6	0.0116181	0.0580903								384
385	416,75	195,675	0.00280651	0.0140325									385	456.338	272.23	0.0192178	0.0960888								385	40.6304	149.717	0.139893	0.699464								385	58.6936	123.081	0.0056815	0.0284075								385
386	416,89026	195,67073	0.0160428	0.0802142									386	456.824	273.059	0.00408829	0.0204415								386	37.3125	155.875	0.13805	0.690252								386	58.8333	122.833	0.00410904	0.0205452								386
387	416,96512	194,87209	0.00312013	0.0156006									387	456.688	272.906	0.00753363	0.0376682								387	34.7632	162.289	0.16068	0.8034								387	58.9375	122.656	0.00349839	0.017492								387
388	416,89536	195,01163	0.00435202	0.0217601									388	456.311	272.905	0.0169921	0.0849605								388	32	169.833	0.137955	0.689774								388	59.0161	122.5	0.00261031	0.0130515								388
389	416,67776	195,01111	0.00330039	0.016502									389	456.219	273.75	0.0106743	0.0533715								389	29.8125	176.375	0.132902	0.664508								389	59.1	122.4	0.00323718	0.0161859								389
390	416,52274	194,95454	0.00330039	0.016502									390	456.338	273.23	0.0105061	0.0525304								390	28.6176	182.912	0.124425	0.622124								390	59.2273	122.5	0.00677598	0.0338799								390
391	416,67776	195,01111	0.00636473	0.0318237									391	455.833	273.083	0.00687202	0.0343601								391	26.7857	188.857	0.123325	0.616627								391	59.0758	122.197	0.00617682	0.0308841								391
392	416,98837	194,94186	0.00270234	0.0135117									392	455.5	273	0.00380789	0.0190395								392	25.6176	194.912	0.11569	0.578452								392	59.0161	122.5	0.00270175	0.0135088								392
393	417,11905	194,9762	0.0178718	0.0893591									393	455.325	273.075	0.00267559	0.013378								393	24.7667	200.633	0.119051	0.595256								393	59.0758	122.621	0.00388075	0.0194038								393
394	416,37805	195,47562	0.00563933	0.0281966									394	455.365	273.203	0.0053877	0.0269385								394	24.1667	206.556	0.13642	0.682099								394	59.2273	122.5	0.00309022	0.0154511								394
395	416,125	195,6	0.00346668	0.0173334									395	455.243	273.443	0.00255547	0.0127774								395	22.9615	213.269	0.0979826	0.489913								395	59.2576	122.652	0.00437049	0.0218525								395
396	415,98718	195,70512	0.000983511	0.00491755									396	455.357	273.5	0.00151635	0.00758176								396	22.8333	218.167	0.132544	0.662722								396	59.0758	122.773	0.00336473	0.0168237								396
397	415,93903	195,69513	0.00344913	0.0172457									397	455.306	273.556	0.00439962	0.0219981								397	22.2333	224.767	0.128422	0.642112								397	59.1562	122.625	0	0								397
398	416,06097	195,81708	0.00284428	0.0142214									398	455.471	273.7	0.000218525	0.00109263								398	22.4474	231.184	0.0809484	0.404742								398	59.1562	122.625	0.00108629	0.00543147								398
399	415,93903	195,7439	0.00622362	0.0311181									399	455.473	273.689	0.00276482	0.0138241								399	21.8846	235.192	0.12756	0.637802								399	59.2059	122.647	0.00297215	0.0148608								399
400	416,2436	195,8077	0.00121495	0.00607475									400	455.611	273.694	0.00897536	0.0448768								400	22.1	241.567	0.0883629	0.441814								400	59.2273	122.5	0.00435952	0.0217976								400
401	416,2	195,85	0	0									401	455.207	273.89	0	0								401	22.5	245.967	0.128683	0.643413								401	59.0806	122.661	0.0078446	0.039223								401
402	416,2	195,85	0.00119621	0.00598107									402	455.207	273.89	0.0024544	0.012272								402	22.6	252.4	0.115109	0.575545								402	59.2333	122.3	0.0101269	0.0506343								402
403	416,18292	195,79268	0	0									403	455.325	273.925	0	0								403	23.9286	258	0.0983337	0.491668								403	59.1364	121.803	0.00267104	0.0133552								403
404	416,18292	195,79268	0	0									404	455.325	273.925	0	0								404	23.9167	262.917	0.0768438	0.384219								404	59.0588	121.912	0.0043861	0.0219305								404
405	416,18292	195,79268	0.00203905	0.0101952									405	455.325	273.925	0.00260318	0.0130159								405	24.5	266.714	0.0630905	0.315453								405	59.0806	121.694	0.00239055	0.0119527								405
406	416,2619	195,85715	0.00813728	0.0406864									406	455.449	273.885	0.00172619	0.00863093								406	25.6111	269.667	0.0822001	0.411001								406	59.2	121.7	0.000951974	0.00475987								406
407	415,85556	195,87778	0.00725691	0.0362845									407	455.525	273.925	0.00172619	0.00863093								407	24.9444	273.722	0.0849311	0.424656								407	59.2188	121.656	0.00111343	0.00556717								407
408	416,06522	196,17392	0.00350513	0.0175256									408	455.449	273.885	0.0014507	0.00725352								408	26.3462	277.731	0.106614	0.53307								408	59.2742	121.661	0.00677687	0.0338844								408
409	415,91306	196,08696	0.00637735	0.0318867									409	455.397	273.936	0.000725493	0.00362747								409	27.8889	282.833	0.105916	0.529581								409	59.2647	122	0.0112919	0.0564595								409
410	416,02274	196,38637	0.00637942	0.0318971									410	455.372	273.962	0.000725493	0.00362747								410	28.9118	288.029	0.0557299	0.278649								410	59.2742	122.565	0.0419248	0.209624								410
411	416,3409	196,40909	0.00578556	0.0289278									411	455.397	273.936	0.00345817	0.0172909								411	29.4333	290.767	0.0906322	0.453161								411	58.9722	124.639	0.0884546	0.442273								411
412	416,13635	196,20454	0.00557808	0.0278904									412	455.237	274	0	0								412	30.7222	295.111	0.0425669	0.212834								412	61.6143	128.186	0.114597	0.572987								412
413	415,87778	196,1	0.00742005	0.0371003									413	455.237	274	0	0								413	31.6	297.05	0.0171173	0.0855864								413	66.0405	131.824	0.147188	0.73594								413
414	416,11365	196,38637	0.00675705	0.0337853									414	455.237	274	0.00997502	0.0498751								414	31.5	297.9	0.0338416	0.169208								414	73.2273	133.409	0.0905245	0.452623								414
415	416,43182	196,5	0.00374835	0.0187417									415	454.738	274	0.00484239	0.0242119								415	31.125	296.25	0.0617337	0.308668								415	76.9286	136.014	0.0735207	0.367604								415
416	416,25	196,54546	0.000958322	0.00479161									416	454.975	274.05	0	0								416	30.5	293.227	0.0527843	0.263921								416	75.8529	139.529	0.0566079	0.28304								416
417	416,24417	196,59302	0.000958322	0.00479161									417	454.975	274.05	0.0112213	0.0561064								417	29.3889	290.833	0.0183923	0.0919616								417	75.4667	142.333	0.027958	0.13979								417
418	416,25	196,54546	0.00106542	0.0053271									418	455.524	274.167	0.00186338	0.0093169								418	29	290	0	0								418	75.9706	141.029	0.00879564	0.0439782								418
419	416,27777	196,5	0.00434495	0.0217248									419	455.598	274.11	0.00255421	0.012771								419	29	290	0	0								419	75.6936	141.371	0.0124843	0.0624214								419
420	416,20456	196,70454	0.00434495	0.0217248									420	455.477	274.151	0.00355166	0.0177583								420	29	290	0.00566543	0.0283272								420	75.2576	140.924	0.00824337	0.0412168								420
421	416,27777	196,5	0.00274052	0.0137026									421	455.338	274.041	0.00482946	0.0241473								421	29.0556	290.278	0.00730725	0.0365362								421	75.1364	141.318	0	0								421
422	416,41306	196,52174	0.00378721	0.018936									422	455.526	274.192	0	0								422	29.4167	290.333	0.00438433	0.0219217								422	75.1364	141.318	0.00648965	0.0324483								422
423	416,36365	196,70454	0.0018182	0.00909102									423	455.526	274.192	0	0								423	29.2	290.3	0.00438433	0.0219217								423	75.2	141	0.00290965	0.0145483								423
424	416,45456	196,70454	0.000642337	0.00321169									424	455.526	274.192	0.00422828	0.0211414								424	29.4167	290.333	0.00372667	0.0186334								424	75.2097	140.855	0.00469689	0.0234844								424
425	416,47726	196,68182	0	0									425	455.321	274.244	0.00145	0.00724998								425	29.5	290.5	0.0040655	0.0203275								425	75.2742	140.629	0.00118604	0.00593022								425
426	416,47726	196,68182	0.00188871	0.00944354									426	455.372	274.295	0.00145	0.00724998								426	29.6818	290.591	0.00739306	0.0369653								426	75.3333	140.633	0.00291721	0.014586								426
427	416,56976	196,6628	0.0088138	0.044069									427	455.321	274.244	0.00113154	0.0056577								427	29.4167	290.333	0.00745335	0.0372667								427	75.2742	140.5	0.00291721	0.014586								427
428	416,40475	197,07143	0.0076581	0.0382905									428	455.325	274.3	0	0								428	29.5833	290.667	0.00600926	0.0300463								428	75.3333	140.633	0.004714	0.02357								428
429	416,47827	196,69565	0.00521291	0.0260646									429	455.325	274.3	0.00556645	0.0278323								429	29.75	290.417	0.00374211	0.0187106								429	75.3	140.4	0	0								429
430	416,72726	196,77272	0.00208796	0.0104398									430	455.09	274.449	0.000563978	0.00281989								430	29.6818	290.591	0	0								430	75.3	140.4	0.00138789	0.00693943								430
431	416,81708	196,71951	0.00208896	0.0104448									431	455.1	274.475	0.00313345	0.0156672								431	29.6818	290.591	0	0								431	75.3621	140.431	0	0								431
432	416,7143	196,7381	0.00208896	0.0104448									432	455.176	274.338	0.00403887	0.0201944								432	29.6818	290.591	0	0								432	75.3621	140.431	0.00550326	0.0275163								432
433	416,81708	196,71951	0	0									433	455.026	274.474	0.00264288	0.0132144								433	29.6818	290.591	0.00593702	0.0296851								433	75.6154	140.538	0.00350979	0.0175489								433
434	416,81708	196,71951	0.00599613	0.0299806									434	454.905	274.527	0.00108436	0.00542179								434	29.8846	290.808	0.00341182	0.0170591								434	75.54	140.38	0.0106667	0.0533337								434
435	416,52325	196,77907	0.0128644	0.064322									435	454.921	274.579	0.00136122	0.00680611								435	29.9286	290.643	0	0								435	75.9667	140.7	0.0123337	0.0616686								435
436	417,15115	196,91861	0.0126919	0.0634597									436	454.959	274.635	0.00121373	0.00606867								436	29.9286	290.643	0.00522188	0.0261094								436	75.8548	141.306	0.0135623	0.0678115								436
437	417,25	197,54546	0.00386146	0.0193073									437	454.972	274.694	0.00152786	0.00763929								437	30.1667	290.75	0.00453361	0.0226681								437	75.7	141.967	0.0275057	0.137528								437
438	417,0814	197,63954	0.00294329	0.0147165									438	454.929	274.757	0.00136941	0.00684706								438	30.0333	290.567	0.00219255	0.0109628								438	75.9545	143.318	0.0213323	0.106662								438
439	417,22726	197,65909	0.0038296	0.019148									439	454.912	274.824	0	0								439	30.1429	290.571	0.00301728	0.0150864								439	75	143.794	0.0115061	0.0575304								439
440	417,40698	197,59302	0.0043177	0.0215885									440	454.912	274.824	0.00136941	0.00684706								440	30.2692	290.654	0.00502969	0.0251485								440	74.431	143.879	0.0143192	0.071596								440
441	417,62195	197,57317	0.00184527	0.00922634									441	454.929	274.757	0.00136941	0.00684706								441	30.0333	290.567	0.00266814	0.0133407								441	74.5	143.167	0.00329148	0.0164574								441
442	417,68604	197,63954	0.00406418	0.0203209									442	454.912	274.824	0.0028504	0.014252								442	30.1429	290.643	0.00451769	0.0225884								442	74.5345	143.328	0.00250312	0.0125156								442
443	417,5238	197,7619	0.000840236	0.00420118									443	454.972	274.694	0.00152786	0.00763929								443	30.3571	290.714	0.00497454	0.0248727								443	74.6154	143.423	0.00537714	0.0268857								443
444	417,5	197,72728	0.0109309	0.0546545									444	454.929	274.757	0.00136941	0.00684706								444	30.125	290.625	0.00337465	0.0168733								444	74.6379	143.155	0.00979625	0.0489812								444
445	417,89536	198,10464	0.00774361	0.038718									445	454.912	274.824	0.00558067	0.0279034								445	29.9667	290.567	0.0137621	0.0688104								445	74.5	142.685	0	0								445
446	417,56668	197,9	0.00358315	0.0179157									446	454.647	274.912	0.00269155	0.0134577								446	30.5769	290.885	0.00556078	0.0278039								446	74.5	142.685	0.00331022	0.0165511								446
447	417,72223	197,98889	0.00273912	0.0136956									447	454.773	274.864	0.000302318	0.00151159								447	30.3571	290.714	0.00638852	0.0319426								447	74.5385	142.846	0.010068	0.0503399								447
448	417,84784	198,04347	0.00252019	0.012601									448	454.786	274.871	0.00573174	0.0286587								448	30.5	291	0.00359	0.01795								448	74.7222	143.315	0.0285295	0.142647								448
449	417,73404	197,98936	0.00304038	0.0152019									449	454.5	274.894	0.00573174	0.0286587								449	30.4333	290.833	0.00282668	0.0141334								449	74.8529	144.735	0.00938194	0.0469097								449
450	417,77274	198,13637	0.00244784	0.0122392									450	454.786	274.871	0.0047467	0.0237335								450	30.3571	290.714	0.00282668	0.0141334								450	74.6111	144.333	0.00511871	0.0255935								450
451	417,6591	198,18182	0.011028	0.05514									451	454.559	274.941	0.00246116	0.0123058								451	30.4333	290.833	0	0								451	74.5882	144.588	0	0								451
452	417,68604	198,73256	0.00108029	0.00540143									452	454.443	274.9	0.00478054	0.0239027								452	30.4333	290.833	0.00104552	0.00522758								452	74.5882	144.588	0.00437901	0.0218951								452
453	417,70456	198,68182	0.00621463	0.0310731									453	454.682	274.894	0.00295031	0.0147515								453	30.4231	290.885	0.00648829	0.0324414								453	74.6714	144.386	0.0122426	0.0612132								453
454	417,57318	198,96341	0.00493011	0.0246505									454	454.824	274.853	0.007669	0.038345								454	30.1667	291.083	0.0068719	0.0343595								454	75.0588	143.912	0.055732	0.27866								454
455	417,52222	198,72223	0.00379374	0.0189687									455	454.778	274.472	0.00175633	0.00878166								455	30.5	291	0	0								455	77.3485	145.5	0.11505	0.575251								455
456	417,6591	198,59091	0.00394649	0.0197325									456	454.694	274.444	0.00557179	0.027859								456	30.5	291	0	0								456	81.9375	148.969	0.175619	0.878096								456
457	417,6905	198,78572	0.00444258	0.0222129									457	454.447	274.316	0.00953951	0.0476975								457	30.5	291	0.00359	0.01795								457	89.4412	153.529	0.135825	0.679125								457
458	417,52325	198,63954	0.00159551	0.00797756									458	454.55	273.85	0.0179985	0.0899926								458	30.4333	290.833	0.00359	0.01795								458	95.7121	156.136	0.0190103	0.0950514								458
459	417,5909	198,68182	0.00172579	0.00862897									459	455.306	273.361	0.006935	0.034675								459	30.5	291	0	0								459	95.1875	155.344	0.0388788	0.194394								459
460	417,5465	198,75581	0.00308313	0.0154156									460	455.577	273.577	0.0088224	0.044112								460	30.5	291	0	0								460	95.5345	153.431	0.0183636	0.0918178								460
461	417,62195	198,89024	0.00689841	0.034492									461	455.321	273.936	0.00942022	0.0471011								461	30.5	291	0.00359	0.01795								461	95.0172	152.672	0.00843332	0.0421666								461
462	417,86584	199,13414	0.0105865	0.0529326									462	455.471	274.382	0.00449773	0.0224887								462	30.4333	290.833	0.00266673	0.0133336								462	94.6	152.733	0.00558266	0.0279133								462
463	417,5909	198,68182	0.0022728	0.011364									463	455.694	274.361	0.00201583	0.0100791								463	30.5667	290.833	0	0								463	94.3621	152.879	0.0029258	0.014629								463
464	417,47726	198,68182	0.00554853	0.0277427									464	455.614	274.3	0.00206038	0.0103019								464	30.5667	290.833	0	0								464	94.4655	152.776	0.00499549	0.0249774								464
465	417,56668	198,94444	0.00559872	0.0279936									465	455.557	274.386	0.00951068	0.0475534								465	30.5667	290.833	0	0								465	94.2778	152.611	0.00296017	0.0148008								465
466	417,38373	198,73256	0.00377625	0.0188813									466	455.957	274.129	0.00361411	0.0180706								466	30.5667	290.833	0.00359	0.01795								466	94.18	152.5	0.00288952	0.0144476								466
467	417,4091	198,54546	0.00597852	0.0298926									467	455.9	274.3	0.00259379	0.012969								467	30.5	291	0.00359	0.01795								467	94.0417	152.542	0.00799175	0.0399587								467
468	417,36365	198,84091	0.00938803	0.0469401									468	456.028	274.278	0.00259379	0.012969								468	30.5667	290.833	0.00245232	0.0122616								468	93.66	152.66	0.00592093	0.0296047								468
469	417,81708	198,71951	0.0129167	0.0645833									469	455.9	274.3	0	0								469	30.6875	290.812	0.00245232	0.0122616								469	93.3696	152.717	0.00397871	0.0198936								469
470	417,175	198,65	0.000853788	0.00426894									470	455.9	274.3	0	0								470	30.5667	290.833	0	0								470	93.54	152.82	0.00329849	0.0164925								470
471	417,2143	198,66667	0.00170087	0.00850436									471	455.9	274.3	0.00111144	0.00555721								471	30.5667	290.833	0.00245232	0.0122616								471	93.38	152.86	0.00126497	0.00632484								471
472	417,13416	198,69513	0.00248746	0.0124373									472	455.944	274.333	0.00571982	0.0285991								472	30.6875	290.812	0.00245232	0.0122616								472	93.3846	152.923	0.00282118	0.0141059								472
473	417,0122	198,71951	0.00154263	0.00771313									473	455.694	274.472	0.00305362	0.0152681								473	30.5667	290.833	0	0								473	93.3333	152.792	0	0								473
474	416,9878	198,79268	0.0150067	0.0750333									474	455.824	274.392	0.00267341	0.013367								474	30.5667	290.833	0.00495359	0.0247679								474	93.3333	152.792	0.00570235	0.0285117								474
475	416,2381	198,7619	0.0161184	0.0805921									475	455.944	274.333	0.0032936	0.016468								475	30.7941	290.735	0.00305422	0.0152711								475	93.5741	152.944	0.00397512	0.0198756								475
476	416,74445	199,38889	0.00111869	0.00559346									476	455.824	274.446	0.0032936	0.016468								476	30.6429	290.714	0.0116221	0.0581107								476	93.7414	153.052	0.00588551	0.0294276								476
477	416,79788	199,37234	0.00242988	0.0121494									477	455.944	274.333	0	0								477	30.2692	290.269	0.00471443	0.0235721								477	93.5769	152.808	0.00700453	0.0350227								477
478	416,7245	199,27551	0.001224	0.00612001									478	455.944	274.333	0.00571982	0.0285991								478	30.1	290.433	0.0066415	0.0332075								478	93.6786	153.143	0.00531714	0.0265857								478
479	416,7857	199,27551	0.00144002	0.00720012									479	455.694	274.472	0.00305362	0.0152681								479	30.4167	290.333	0.00361927	0.0180963								479	93.6154	152.885	0.00414228	0.0207114								479
480	416,84784	199,23914	0.00317149	0.0158574									480	455.824	274.392	0.00305362	0.0152681								480	30.3462	290.5	0.00486507	0.0243253								480	93.8077	152.962	0.00361211	0.0180606								480
481	416,9	199,38889	0.00357874	0.0178937									481	455.694	274.472	0.00305362	0.0152681								481	30.2692	290.269	0.00321544	0.0160772								481	93.78	153.14	0.00204204	0.0102102								481
482	416,86957	199,56522	0.00521866	0.0260933									482	455.824	274.392	0.000490252	0.00245126								482	30.4167	290.333	0	0								482	93.6923	153.192	0.00553671	0.0276836								482
483	417,12222	199,5	0.00767217	0.0383609									483	455.814	274.414	0.00266232	0.0133116								483	30.4167	290.333	0	0								483	93.4167	153.167	0.00553671	0.0276836								483
484	416,74445	199,56667	0.00208806	0.0104403									484	455.694	274.472	0.00305362	0.0152681								484	30.4167	290.333	0	0								484	93.6923	153.192	0.00289054	0.0144527								484
485	416,80435	199,65218	0.0048898	0.024449									485	455.824	274.392	0	0								485	30.4167	290.333	0.00372667	0.0186334								485	93.82	153.26	0.00232137	0.0116068								485
486	416,77908	199,89536	0.00388259	0.0194129									486	455.824	274.392	0.00305362	0.0152681								486	30.5	290.5	0	0								486	93.7083	153.292	0.00440827	0.0220414								486
487	416,91025	200,03847	0.00488099	0.0244049									487	455.694	274.472	0.00571982	0.0285991								487	30.5	290.5	0	0								487	93.6364	153.5	0.0875133	0.437566								487
488	416,67075	200,08537	0.00450631	0.0225316									488	455.944	274.333	0.00306549	0.0153274								488	30.5	290.5	0.00372667	0.0186334								488	96.3438	156.938	0.243219	1.2161								488
489	416,85898	199,96153	0.00732405	0.0366202									489	455.814	274.414	0.00306549	0.0153274								489	30.4167	290.333	0.0066415	0.0332075								489	105.729	164.671	0.127874	0.63937								489
490	417,225	199,95	0.00450001	0.0225									490	455.944	274.333	0.0059871	0.0299355								490	30.1	290.433	0.0066415	0.0332075								490	111.188	168	0.0998125	0.499063								490
491	417,0	199,95	0.0036888	0.018444									491	455.716	274.527	0.00117943	0.00589716								491	30.4167	290.333	0	0								491	115.812	169.875	0.0537311	0.268655								491
492	416,85715	199,83333	0.00439023	0.0219511									492	455.694	274.472	0.00299441	0.014972								492	30.4167	290.333	0	0								492	117.773	171.712	0.0226708	0.113354								492
493	417,0	200,0	0.00172452	0.00862262									493	455.842	274.447	0.00259627	0.0129814								493	30.4167	290.333	0.00807281	0.040364								493	118.094	170.625	0.00631088	0.0315544								493
494	416,91464	199,98781	0.00337577	0.0168788									494	455.959	274.392	0.00556538	0.0278269								494	30.0385	290.192	0.00807281	0.040364								494	117.864	170.409	0.0201464	0.100732								494
495	416,75	200,025	0.00321631	0.0160815									495	455.716	274.527	0	0								495	30.4167	290.333	0	0								495	118.864	170.288	0.0133058	0.0665291								495
496	416,91025	200,03847	0.00387126	0.0193563									496	455.716	274.527	0.00297958	0.0148979								496	30.4167	290.333	0	0								496	119.439	170.621	0.0042855	0.0214275								496
497	416,775	199,9	0.00161335	0.00806673									497	455.842	274.447	0.00297958	0.0148979								497	30.4167	290.333	0.00372667	0.0186334								497	119.288	170.47	0.0343307	0.171654								497
498	416,7195	199,84146	0.00333805	0.0166903									498	455.716	274.527	0	0								498	30.5	290.5	0.00652717	0.0326359								498	119.941	168.882	0.143587	0.717936								498
499	416,59302	199,73256	0	0									499	455.716	274.527	0.00117943	0.00589716								499	30.2692	290.269	0.0107153	0.0535764								499	126.258	165.47	0.240962	1.20481								499
500	416,59302	199,73256	0.00208008	0.0104004									500	455.694	274.472	0.00117943	0.00589716								500	29.7857	290.5	0.00833008	0.0416504								500	133.887	156.145	0.341804	1.70902								500
501	416,5465	199,82558	0.00357835	0.0178917									501	455.716	274.527	0.00556538	0.0278269								501	30.1429	290.286	0.000858223	0.00429111								501	149.188	148.531	0.219079	1.0954								501
502	416,62195	199,98781	0.00407043	0.0203521									502	455.959	274.392	0	0								502	30.1667	290.25	0.00527052	0.0263526								502	160.106	147.652	0.0745468	0.372734								502
503	416,5238	199,80952	0.00231118	0.0115559									503	455.959	274.392	0.00120906	0.00604532								503	30.4167	290.333	0	0								503	163.176	149.765	0.134258	0.671289								503
504	416,4091	199,79546	0.00210819	0.010541									504	455.944	274.333	0.00120906	0.00604532								504	30.4167	290.333	0	0								504	156.857	147.5	0.159308	0.796539								504
505	416,5	199,84883	0.00637333	0.0318666									505	455.959	274.392	0.00270341	0.013517								505	30.4167	290.333	0	0								505	149.726	143.952	0.1931	0.9655								505
506	416,81708	199,81708	0.00541428	0.0270714									506	455.824	274.392	0.00116493	0.00582466								506	30.4167	290.333	0.00372667	0.0186334								506	143.167	136.867	0.250146	1.25073								506
507	416,5465	199,82558	0	0									507	455.842	274.447	0	0								507	30.5	290.5	0.00307695	0.0153847								507	133.9	128.467	0.163564	0.817818								507
508	416,5465	199,82558	0	0									508	455.842	274.447	0.00259627	0.0129814								508	30.6538	290.5	0.00590776	0.0295388								508	129.565	121.532	0.0573429	0.286715								508
509	416,5465	199,82558	0	0									509	455.959	274.392	0	0								509	30.8571	290.286	0.00307431	0.0153716								509	128.397	118.914	0.137407	0.687035								509
510	416,5465	199,82558	0.00182264	0.00911318									510	455.959	274.392	0	0								510	30.9	290.433	0	0								510	122.984	123.145	0.194079	0.970393								510
511	416,47562	199,7683	0.00800749	0.0400375									511	455.959	274.392	0	0								511	30.9	290.433	0.00464705	0.0232353								511	113.375	124.5	0.123936	0.619682								511
512	416,125	199,575	0.000560382	0.00280191									512	455.959	274.392	0.00182051	0.00910255								512	31.1154	290.346	0.00597326	0.0298663								512	107.719	127.031	0.221217	1.10608								512
513	416,11905	199,54762	0.014831	0.074155									513	455.917	274.472	0	0								513	31.0333	290.633	0.00463808	0.0231904								513	96.6724	126.466	0.280851	1.40425								513
514	415,38095	199,61905	0.00869949	0.0434974									514	455.917	274.472	0.00182051	0.00910255								514	31.2647	290.618	0.00372071	0.0186035								514	82.9194	123.629	0.332454	1.66227								514
515	415,5909	200,0	0.00891965	0.0445983									515	455.959	274.392	0.00222483	0.0111242								515	31.3235	290.441	0.00175888	0.00879438								515	68.2097	115.887	0.159778	0.798889								515
516	415,7143	200,42857	0.00542963	0.0271482									516	455.986	274.5	0	0								516	31.3889	290.5	0.0034213	0.0171065								516	60.2419	115.306	0.0130251	0.0651253								516
517	415,64285	200,69048	0.00130442	0.00652209									517	455.986	274.5	0.0020502	0.010251								517	31.2647	290.618	0.00248714	0.0124357								517	60.8929	115.286	0.0573587	0.286794								517
518	415,59302	200,73256	0.00583446	0.0291723									518	456.088	274.5	0.00205922	0.0102961								518	31.3889	290.611	0.00248714	0.0124357								518	60.78	112.42	0.0525804	0.262902								518
519	415,8409	200,88637	0.00396223	0.0198111									519	456.028	274.417	0.00186695	0.00933477								519	31.2647	290.618	0.0034213	0.0171065								519	61.25	109.833	0.0414718	0.207359								519
520	415,73404	201,05319	0.00493108	0.0246554									520	455.986	274.5	0	0								520	31.3889	290.5	0.000277801	0.001389								520	62.18	107.98	0.0832502	0.416251								520
521	415,97827	201,08696	0.00613214	0.0306607									521	455.986	274.5	0	0								521	31.375	290.5	0.0103078	0.0515389								521	63.58	104.06	0.0734372	0.367186								521
522	415,83334	201,35715	0.00430108	0.0215054									522	455.986	274.5	0	0								522	31.5	291	0.0289267	0.144633								522	65.45	100.9	0.0890878	0.445439								522
523	415,68182	201,20454	0.00191093	0.00955465									523	455.986	274.5	0	0								523	30.7143	289.786	0.0169246	0.0846228								523	68.1087	97.3261	0.143203	0.716013								523
524	415,67776	201,3	0.00403567	0.0201784									524	455.986	274.5	0.00186695	0.00933477								524	30.4	289	0.0201683	0.100841								524	72.2	91.45	0.24099	1.20495								524
525	415,84885	201,40698	0.00326511	0.0163256									525	456.028	274.417	0	0								525	30.0217	288.065	0.0056628	0.028314								525	80.4565	82.6739	0.247691	1.23845								525
526	416,0111	201,38889	0.00364846	0.0182423									526	456.028	274.417	0.00186695	0.00933477								526	30.18	288.3	0.0016	0.00800002								526	88.82	73.54	0.225455	1.12727								526
527	415,8409	201,45454	0.00367787	0.0183894									527	455.986	274.5	0.00186695	0.00933477								527	30.26	288.3	0.02	0.1								527	97.0357	65.8214	0.294864	1.47432								527
528	415,74445	201,61111	0.00384451	0.0192226									528	456.028	274.417	0.00186695	0.00933477								528	30.26	287.3	0	0								528	108.722	56.8333	0.316388	1.58194								528
529	415,93182	201,56818	0.00359361	0.0179681									529	455.986	274.5	0.00186695	0.00933477								529	30.26	287.3	0.00401851	0.0200926								529	121.167	47.0667	0.38607	1.93035								529
530	416,09525	201,64285	0.00243109	0.0121555									530	456.028	274.417	0.00205922	0.0102961								530	30.2407	287.5	0.0129581	0.0647905								530	137.591	36.9242	0.356877	1.78438								530
531	415,97726	201,61363	0.0022722	0.011361									531	456.088	274.5	0.0020502	0.010251								531	30.8462	287.731	0.0153029	0.0765147								531	153.586	29.0143	0.371019	1.8551								531
532	415,86365	201,61363	0.00519012	0.0259506									532	455.986	274.5	0.00186695	0.00933477								532	30.3519	288.315	0.00570802	0.0285401								532	170.735	21.9412	0.0549367	0.274684								532
533	415,6087	201,56522	0	0									533	456.028	274.417	0.00186695	0.00933477								533	30.4231	288.038	0.00153848	0.00769242								533	173.186	20.7	0.230264	1.15132								533
534	415,6087	201,56522	0.00543365	0.0271682									534	455.986	274.5	0.00186695	0.00933477								534	30.3462	288.038	0.00192849	0.00964244								534	184.177	17.2742	0.241356	1.20678								534
535	415,86365	201,65909	0.000909202	0.00454601									535	456.028	274.417	0	0								535	30.3148	288.13	0.00635955	0.0317978								535	195.844	14.1875	0.305852	1.52926								535
536	415,86365	201,61363	0.000909202	0.00454601									536	456.028	274.417	0.00145299	0.00726496								536	30.1923	288.423	0.0108704	0.0543522								536	211.029	12.3824	0.23548	1.1774								536
537	415,86365	201,65909	0.0024481	0.0122405									537	455.959	274.392	0	0								537	30.34	287.9	0.00667532	0.0333766								537	222.567	10.0333	0.138135	0.690675								537
538	415,75	201,61363	0.00486778	0.0243389									538	455.959	274.392	0	0								538	30.3846	288.231	0.00392257	0.0196129								538	229.379	8.89394	0.0291929	0.145964								538
539	415,98837	201,6628	0.00211458	0.0105729									539	455.959	274.392	0	0								539	30.4231	288.038	0	0								539	227.919	8.91935	0.0503508	0.251754								539
540	416,05554	201,74445	0.00559476	0.0279738									540	455.959	274.392	0.00120906	0.00604532								540	30.4231	288.038	0	0								540	225.47	9.5	0.314485	1.57242								540
541	415,9762	201,4762	0.00747573	0.0373787									541	455.944	274.333	0.00120906	0.00604532								541	30.4231	288.038	0.0048649	0.0243245								541	241.184	8.94737	0.325668	1.62834								541
542	415,76666	201,16667	0.00198778	0.00993889									542	455.959	274.392	0	0								542	30.1923	287.962	0.0019882	0.009941								542	257.412	10.2941	0.28659	1.43295								542
543	415,8111	201,07777	0.00259271	0.0129635									543	455.959	274.392	0	0								543	30.2917	287.958	0.00355569	0.0177785								543	271.735	10.7059	0.11165	0.558252								543
544	415,68182	201,06818	0.00227288	0.0113644									544	455.959	274.392	0	0								544	30.18	287.82	0.00932082	0.0466041								544	277.281	11.3438	0.0993001	0.496501								544
545	415,5909	201,0	0.00540951	0.0270476									545	455.959	274.392	0.00120906	0.00604532								545	30.0926	288.278	0.00479666	0.0239833								545	282.167	10.4583	0.0349913	0.174956								545
546	415,85715	201,04762	0.0042859	0.0214295									546	455.944	274.333	0.0393164	0.196582								546	30.0769	288.038	0.00725705	0.0362852								546	283.167	11.8939	0.0777092	0.388546								546
547	415,68604	200,91861	0.0013952	0.00697601									547	453.986	274.5	0.0393164	0.196582								547	30.3846	288.231	0.00711098	0.0355549								547	287.052	11.9483	0.0750175	0.375088								547
548	415,68604	200,98837	0.0010665	0.00533251									548	455.944	274.333	0.00120906	0.00604532								548	30.18	287.94	0.00374082	0.0187041								548	290.375	13.6875	0.157237	0.786184								548
549	415,72726	200,95454	0.00216538	0.0108269									549	455.959	274.392	0.00270341	0.013517								549	30.2857	287.786	0.0029452	0.014726								549	298.179	14.6429	0.183307	0.916535								549
550	415,83334	200,9762	0.00593367	0.0296684									550	455.824	274.392	0.00267341	0.013367								550	30.4286	287.821	0.0029452	0.014726								550	306.855	17.5968	0.0682561	0.34128								550
551	416,1279	201,01163	0.00280127	0.0140063									551	455.944	274.333	0.00267341	0.013367								551	30.2857	287.786	0.00519721	0.0259861								551	310.259	17.8448	0.186048	0.930242								551
552	416,0	200,95454	0.000643186	0.00321593									552	455.824	274.392	0	0								552	30.375	287.542	0.00485918	0.0242959								552	319.033	20.9333	0.162209	0.811047								552
553	415,97726	200,97728	0.00309014	0.0154507									553	455.824	274.392	0	0								553	30.6154	287.577	0.00277359	0.0138679								553	326.86	23.06	0.0546172	0.273086								553
554	416,1279	201,01163	0	0									554	455.824	274.392	0.00234871	0.0117436								554	30.5	287.5	0.00277359	0.0138679								554	329.048	24.6935	0.085445	0.427225								554
555	416,1279	201,01163	0.00197311	0.00986557									555	455.711	274.421	0.016601	0.0830052								555	30.6154	287.577	0.00322392	0.0161196								555	333.208	25.6667	0.0775315	0.387658								555
556	416,19766	201,08139	0.00460297	0.0230149									556	455.365	275.176	0.00508926	0.0254463								556	30.6852	287.722	0.00390722	0.0195361								556	336.708	27.3333	0.0959382	0.479691								556
557	416,02274	200,93182	0.00138135	0.00690677									557	455.111	275.194	0.00198726	0.00993628								557	30.5	287.66	0.00556753	0.0278377								557	340.893	29.6786	0.102255	0.511276								557
558	416,0814	200,89536	0.00273974	0.0136987									558	455.068	275.284	0.0114534	0.0572668								558	30.7692	287.731	0.00191687	0.00958437								558	345.2	32.4333	0.15307	0.765352								558
559	416,2143	200,92857	0	0									559	455.257	274.743	0.00245206	0.0122603								559	30.86	287.7	0.00644982	0.0322491								559	352.156	35.625	0.165391	0.826955								559
560	416,2143	200,92857	0.00273974	0.0136987									560	455.184	274.842	0.00420941	0.0210471								560	30.7	287.42	0.00605187	0.0302594								560	359.536	39.3571	0.194666	0.973328								560
561	416,0814	200,89536	0.0050824	0.025412									561	455.012	274.963	0.00240946	0.0120473								561	30.6852	287.722	0.00273273	0.0136637								561	367.821	44.4643	0.109244	0.546222								561
562	416,33334	200,92857	0.00262745	0.0131373									562	455.132	274.947	0.00117902	0.00589508								562	30.82	287.7	0.00967965	0.0483982								562	372.462	47.3462	0.0980654	0.490327								562
563	416,20456	200,95454	0	0									563	455.176	274.986	0.0141022	0.0705112								563	30.4231	287.423	0.00170658	0.00853288								563	376.328	50.3621	0.142233	0.711163								563
564	416,20456	200,95454	0.00287433	0.0143716									564	454.474	275.053	0.00595844	0.0297922								564	30.5	287.46	0.00328551	0.0164275								564	381.719	55	0.149696	0.748481								564
565	416,3409	200,90909	0.0019516	0.00975798									565	454.183	274.988	0.0172357	0.0861787								565	30.6154	287.577	0	0								565	387.929	59.1786	0.0955425	0.477712								565
566	416,43332	200,87778	0.00712429	0.0356214									566	454.444	274.167	0.00283721	0.0141861								566	30.6154	287.577	0.00224335	0.0112168								566	391.362	62.5	0.13834	0.691701								566
567	416,0778	200,9	0.00552784	0.0276392									567	454.554	274.257	0.0048952	0.024476								567	30.7222	287.611	0.00273279	0.0136639								567	395.938	67.6875	0.113923	0.569613								567
568	416,35416	200,89583	0.00247394	0.0123697									568	454.581	274.5	0.00303398	0.0151699								568	30.587	287.63	0.00516807	0.0258403								568	400.194	71.4722	0.327136	1.63568								568
569	416,45557	200,96666	0	0									569	454.5	274.628	0.00509241	0.025462								569	30.8333	287.708	0.00222531	0.0111266								569	411.529	83.2647	0.214506	1.07253								569
570	416,45557	200,96666	0.00296208	0.0148104									570	454.329	274.817	0.0019818	0.009909								570	30.94	287.74	0.00363487	0.0181743								570	418.333	91.5556	0.1417	0.708498								570
571	416,35107	200,86171	0.0039423	0.0197115									571	454.275	274.9	0	0								571	30.8077	287.615	0.00392235	0.0196118								571	423.177	96.7258	0.224822	1.12411								571
572	416,54443	200,9	0.00338327	0.0169164									572	454.275	274.9	0.00454757	0.0227379								572	30.6154	287.577	0.00277359	0.0138679								572	429.682	105.894	0.156759	0.783796								572
573	416,70456	200,95454	0.0173518	0.0867591									573	454.474	274.789	0.0010522	0.00526101								573	30.5	287.5	0.0015386	0.00769302								573	434.258	112.258	0.0914852	0.457426								573
574	415,89536	201,26744	0.00430742	0.0215371									574	454.474	274.737	0.00218727	0.0109364								574	30.5	287.577	0.00384639	0.0192319								574	436.53	116.227	0.121677	0.608383								574
575	415,68182	201,29546	0.00775584	0.0387792									575	454.581	274.716	0.00801456	0.0400728								575	30.6154	287.423	0.00448542	0.0224271								575	439.294	121.647	0.0686269	0.343135								575
576	416,0476	201,16667	0.0023812	0.011906									576	454.225	274.9	0.00104893	0.00524465								576	30.4231	287.308	0.00277337	0.0138668								576	440.78	124.74	0.238588	1.19294								576
577	416,16666	201,16667	0.00153369	0.00766846									577	454.192	274.859	0.00214457	0.0107229								577	30.5385	287.231	0.00212303	0.0106152								577	446	135.467	0.196637	0.983186								577
578	416,2073	201,2317	0.00581457	0.0290729									578	454.132	274.947	0.00209443	0.0104721								578	30.6429	287.25	0.00320528	0.0160264								578	450.803	144.045	0.0956636	0.478318								578
579	415,93478	201,13043	0.00504658	0.0252329									579	454.225	274.9	0	0								579	30.537	287.13	0	0								579	452.274	148.597	0.163558	0.817792								579
580	416,18182	201,18182	0.00101625	0.00508125									580	454.225	274.9	0.00104893	0.00524465								580	30.537	287.13	0	0								580	455.156	156.25	0.148061	0.740303								580
581	416,1591	201,13637	0.00248571	0.0124286									581	454.192	274.859	0.00104893	0.00524465								581	30.537	287.13	0.00309011	0.0154505								581	458.435	162.887	0.0760599	0.380299								581
582	416,22092	201,24419	0.00390053	0.0195027									582	454.225	274.9	0.00209799	0.01049								582	30.6538	287.231	0.00600807	0.0300403								582	460.076	166.318	0.113998	0.569992								582
583	416,04544	201,15909	0.00273348	0.0136674									583	454.167	274.987	0.00209799	0.01049								583	30.4231	287.038	0.00825333	0.0412667								583	460.529	172	0.117805	0.589027								583
584	415,9222	201,1	0.00812354	0.0406177									584	454.225	274.9	0.00209799	0.01049								584	30.7593	287.278	0.0103506	0.0517529								584	461.9	177.729	0.19799	0.98995								584
585	416,26746	201,31395	0.00297865	0.0148932									585	454.167	274.987	0	0								585	30.46	287.7	0.00921668	0.0460834								585	463.306	187.528	0.011181	0.0559052								585
586	416,15115	201,22093	0.00794018	0.0397009									586	454.167	274.987	0	0								586	30.3276	287.259	0.00486561	0.0243281								586	463.05	188.025	0.228863	1.14431								586
587	416,4091	201,52272	0.00187393	0.00936966									587	454.167	274.987	0	0								587	30.54	287.14	0.00258479	0.0129239								587	464.064	199.423	0.197228	0.98614								587
588	416,5	201,5	0	0									588	454.167	274.987	0	0								588	30.5385	287.269	0.00543925	0.0271962								588	465.476	209.183	0.371501	1.85751								588
589	416,5	201,5	0.000642903	0.00321451									589	454.167	274.987	0	0								589	30.8077	287.308	0.00218114	0.0109057								589	467.608	227.635	0.0210539	0.105269								589
590	416,47726	201,52272	0.00287198	0.0143599									590	454.167	274.987	0	0								590	30.9074	287.352	0.00491208	0.0245604								590	468.409	228.318	0.067566	0.33783								590
591	416,61905	201,5	0.00261901	0.013095									591	454.167	274.987	0	0								591	30.9286	287.107	0.00635592	0.0317796								591	468.577	231.692	0.0864247	0.432123								591
592	416,75	201,5	0.00335411	0.0167705									592	454.167	274.987	0	0								592	30.6111	287.093	0.00137967	0.00689833								592	468.235	236	0.151669	0.758346								592
593	416,9	201,575	0.0127622	0.0638111									593	454.167	274.987	0	0								593	30.6538	287.038	0.00577147	0.0288574								593	468.278	243.583	0.132276	0.661382								593
594	416,2619	201,57143	0.00532382	0.0266191									594	454.167	274.987	0.00278122	0.0139061								594	30.8667	287.233	0.0172045	0.0860227								594	471.233	249.5	0.159066	0.795328								594
595	416,2143	201,83333	0.0136361	0.0681807									595	454.275	274.9	0.00278122	0.0139061								595	30.9074	288.093	0.00848535	0.0424268								595	465.333	254.833	0.113239	0.566196								595
596	415,59525	202,11905	0.00569248	0.0284624									596	454.167	274.987	0.00132087	0.00660437								596	31	287.679	0.00706327	0.0353164								596	464.814	260.471	0.14459	0.722948								596
597	415,86584	202,20732	0.00208346	0.0104173									597	454.158	275.053	0.00132087	0.00660437								597	30.6481	287.648	0.00893321	0.044666								597	464.7	267.7	0.0784209	0.392104								597
598	415,7619	202,21428	0.00431006	0.0215503									598	454.167	274.987	0	0								598	30.8846	287.269	0.00641167	0.0320584								598	465.375	271.562	0.0882385	0.441193								598
599	415,5465	202,22093	0.0017567	0.00878349									599	454.167	274.987	0	0								599	31.1071	287.5	0.00497376	0.0248688								599	463.554	275.581	0.245779	1.2289								599
600	415,52274	202,13637	0.00339389	0.0169695									600	454.167	274.987	0.00324311	0.0162156								600	30.9074	287.352	0.0029899	0.0149495								600	459.625	287.225	0.181463	0.907313								600
601	415,47778	202,3	0.00248301	0.0124151									601	454.115	275.141	0.00324311	0.0162156								601	31.0357	287.429	0.00505062	0.0252531								601	456.619	295.786	0.167537	0.837687								601
602	415,36957	202,23914	0.00216473	0.0108236									602	454.167	274.987	0.00278122	0.0139061								602	30.8571	287.25	0.00359993	0.0179997								602	454.471	303.882	1.46838	7.3419								602
603	415,47726	202,25	0.0043671	0.0218355									603	454.275	274.9	0.00460978	0.0230489								603	30.8077	287.077	0.00305497	0.0152749								603	420.286	368.857	0.0576488	0.288244								603
604	415,68604	202,31395	0.0100937	0.0504685									604	454.125	275.075	0.0023824	0.011912								604	30.74	286.94	0.00222523	0.0111262								604	420.667	366	0.00782013	0.0391007								604
605	415,18292	202,35365	0.00261093	0.0130546									605	454.211	275.158	0.00105223	0.00526117								605	30.7083	286.833	0.00782673	0.0391336								605	420.348	365.773	0.0665762	0.332881								605
606	415,07144	202,28572	0.00577675	0.0288837									606	454.232	275.11	0.00109067	0.00545333								606	31.0926	286.759	0.00505757	0.0252878								606	423.577	364.962	0.0325933	0.162967								606
607	414,78262	202,28261	0.0121254	0.060627									607	454.281	275.085	0.0038987	0.0194935								607	30.8846	286.615	0.00157026	0.00785129								607	423.726	363.339	0.0463572	0.231786								607
608	415,35715	202,4762	0.00196357	0.00981786									608	454.167	275.244	0.00297667	0.0148833								608	30.82	286.66	0.00329849	0.0164925								608	424.227	361.076	0.0461124	0.230562								608
609	415,4524	202,5	0	0									609	454.232	275.11	0.00199684	0.00998421								609	30.78	286.5	0.00430814	0.0215407								609	425.882	359.471	0.0816403	0.408202								609
610	415,4524	202,5	0.00720623	0.0360311									610	454.321	275.064	0	0								610	30.98	286.42	0.00671006	0.0335503								610	429.016	356.855	0.152067	0.760333								610
611	415,09525	202,45238	0.0153345	0.0766723									611	454.321	275.064	0	0								611	30.6739	286.283	0	0								611	433.375	350.625	0.0674448	0.337224								611
612	414,4762	202,90475	0.0624194	0.312097									612	454.321	275.064	0	0								612	30.6739	286.283	1.41735	7.08674								612	434.984	347.661	0.136478	0.682388								612
613	416,1744	205,52325	0.0608384	0.304192									613	454.321	275.064	0.00194406	0.00972028								613	23.3	215.8	0.171381	0.856903								613	437.984	341.532	0.150999	0.754994								613
614	417,975	207,975	0.0401297	0.200648									614	454.275	275.15	0.00194406	0.00972028								614	24.2391	207.283	0.228077	1.14039								614	442.059	335.176	0.0553422	0.276711								614
615	418,57318	209,89024	0.153155	0.765774									615	454.321	275.064	0.00194406	0.00972028								615	26.1818	196.045	0.171751	0.858753								615	443.389	332.75	0.118399	0.591997								615
616	420,52563	217,29488	0.225493	1.12747									616	454.275	275.15	0.00194406	0.00972028								616	28.1667	187.69	0.1443	0.721501								616	444.851	327.014	0.212582	1.06291								616
617	426,06412	227,11539	0.172692	0.863458									617	454.321	275.064	0.00194406	0.00972028								617	29.6818	180.636	0.195381	0.976907								617	449.765	317.588	0.18397	0.919848								617
618	431,0476	234,16667	0.169988	0.849939									618	454.275	275.15	0.00351054	0.0175527								618	32.5345	171.293	0.0968216	0.484108								618	452.786	308.9	0.134677	0.673383								618
619	435,38373	241,47675	0.199286	0.996428									619	454.421	275.053	0.00202347	0.0101174								619	33.2143	166.5	0.105783	0.528915								619	455.689	302.824	0.0731677	0.365839								619
620	439,24417	250,6628	0.270417	1.35208									620	454.321	275.064	0	0								620	35.0714	161.548	0.0554186	0.277093								620	457.583	299.694	0.0892449	0.446224								620
621	445,38373	262,7093	0.285572	1.42786									621	454.321	275.064	0.00202347	0.0101174								621	35.9762	158.929	0.0191424	0.0957122								621	458.389	295.306	0.118934	0.594668								621
622	448,72726	276,5909	0.0861061	0.43053									622	454.421	275.053	0.00202347	0.0101174								622	35.8809	157.976	0.00396033	0.0198016								622	460.529	289.757	0.087643	0.438215								622
623	445,12222	278,94446	0.0737268	0.368634									623	454.321	275.064	0	0								623	36.0789	157.974	0.0767369	0.383685								623	460.531	285.375	0.0127355	0.0636776								623
624	442,70456	281,72726	0.0686549	0.343274									624	454.321	275.064	0.00128551	0.00642757								624	37.7083	154.5	0.106948	0.534738								624	461.167	285.333	0.0779759	0.38988								624
625	441,83334	285,0476	0.161263	0.806313									625	454.325	275	0.00223607	0.0111804								625	39.4412	149.441	2.07194	10.3597								625	461.444	281.444	0.115215	0.576075								625
626	440,1	292,9222	0.14563	0.72815									626	454.275	274.9	0	0								626	100.54	65.78	0.566735	2.83367								626	462.706	275.824	0.150712	0.753559								626
627	439,29544	300,1591	0.231526	1.15763									627	454.275	274.9	0.0012364	0.006182								627	123.326	48.9348	0.164214	0.821072								627	465.048	268.661	0.0833711	0.416856								627
628	435,7857	311,1905	0.151091	0.755453									628	454.269	274.962	0.0012364	0.006182								628	130.654	45.2308	0.210124	1.05062								628	465.294	264.5	0.00215234	0.0107617								628
629	433,33722	318,33722	0	0									629	454.275	274.9	0.00250001	0.0125								629	139.786	40.0357	0.154636	0.773182								629	465.365	264.581	0.109354	0.54677								629
630	433,33722	318,33722	0.0341411	0.170706									630	454.275	275.025	0.00127424	0.00637119								630	146.62	36.42	0.226596	1.13298								630	465.971	259.147	0.124603	0.623016								630
631	431,63333	318,23334	0.0142697	0.0713484									631	454.269	274.962	0.00515638	0.0257819								631	156.731	31.3077	0.147794	0.738969								631	467.923	253.231	0.0547502	0.273751								631
632	431,62766	318,9468	0.00162327	0.00811636									632	454.527	274.959	0.00230065	0.0115032								632	163.66	28.74	0.147788	0.73894								632	467.177	250.597	0.0567921	0.283961								632
633	431,68182	318,88635	0.00609696	0.0304848									633	454.423	274.91	0.00103538	0.00517692								633	170.679	26.4286	0.201682	1.00841								633	468.067	247.9	0.0182108	0.0910539								633
634	431,73914	318,58694	0.00560402	0.0280201									634	454.474	274.921	0.0028247	0.0141235								634	180.14	22.94	0.128422	0.642109								634	467.929	247	0.0312006	0.156003								634
635	431,80234	318,31396	0.0116211	0.0581057									635	454.449	274.782	0.00436275	0.0218137								635	186.389	21.463	0.136582	0.682911								635	468.357	245.5	0.0309691	0.154845								635
636	431,5909	317,77274	0.0159276	0.0796378									636	454.639	274.889	0.00542401	0.0271201								636	193.067	20.0333	0.134776	0.67388								636	468.371	243.952	0.0907505	0.453753								636
637	430,8111	317,6111	0.00317174	0.0158587									637	454.372	274.936	0.00114639	0.00573195								637	199.714	18.9286	0.103001	0.515007								637	468.329	239.414	0.16845	0.84225								637
638	430,89536	317,47675	0.000906186	0.00453093									638	454.423	274.91	0.00114639	0.00573195								638	204.607	17.3214	0.0807144	0.403572								638	468.7	231	0.134007	0.670035								638
639	430,85715	317,4524	0.00303861	0.0151931									639	454.372	274.936	0.00124192	0.00620961								639	208.607	16.7857	0.12229	0.611448								639	468.767	224.3	0.0975296	0.487648								639
640	430,97726	317,54544	0.0133952	0.0669761									640	454.421	274.974	0.00387298	0.0193649								640	214.694	17.371	0.0971139	0.48557								640	467.467	219.6	0.109219	0.546095								640
641	431,2381	316,92856	0.00468949	0.0234474									641	454.449	274.782	0.00344006	0.0172003								641	219.306	15.8548	0.026958	0.13479								641	467.321	214.141	0.144357	0.721785								641
642	431,33334	316,7143	0.00507489	0.0253745									642	454.372	274.936	0.00121928	0.00609642								642	220.565	16.3387	0.018763	0.0938148								642	467.197	206.924	0.176851	0.884257								642
643	431,52274	316,54544	0.00507489	0.0253745									643	454.375	274.875	0.00121928	0.00609642								643	220.985	15.5	0.00371336	0.0185668								643	465.671	198.214	0.122554	0.612772								643
644	431,33334	316,7143	0.00337003	0.0168501									644	454.372	274.936	0.00713947	0.0356973								644	221.067	15.6667	0.0810389	0.405195								644	464.75	192.156	0.173463	0.867317								644
645	431,5	316,73914	0.00390061	0.0195031									645	454.684	274.763	0.00554865	0.0277433								645	225.06	14.98	0.048289	0.241445								645	463.188	183.625	0.114049	0.570247								645
646	431,52274	316,54544	0.000908802	0.00454401									646	454.962	274.756	0.0067051	0.0335255								646	227.333	14.1667	0.0443781	0.22189								646	461.797	178.095	0.0576697	0.288349								646
647	431,56818	316,54544	0.00578494	0.0289247									647	454.632	274.816	0.00172374	0.00861872								647	229.537	14.4259	0.105065	0.525324								647	461	175.324	0.185657	0.928285								647
648	431,33334	316,7143	0.00798199	0.03991									648	454.65	274.9	0.00364774	0.0182387								648	234.714	13.5357	0.13374	0.668702								648	458.531	166.375	0.113703	0.568516								648
649	431,63635	316,45456	0.00917454	0.0458727									649	454.743	274.743	0.0013124	0.00656198								649	241.4	13.6667	0.172903	0.864514								649	457.136	160.864	0.214856	1.07428								649
650	431,33722	316,80234	0.00176251	0.00881256									650	454.731	274.808	0.00461561	0.023078								650	250.031	14.1562	0.162224	0.811118								650	453.403	150.79	0.170531	0.852654								650
651	431,33334	316,7143	0.0128662	0.0643311									651	454.5	274.806	0.00758953	0.0379476								651	258.125	14.6875	0.172513	0.862564								651	450.156	142.906	0.135009	0.675046								651
652	430,92856	316,2143	0.00383973	0.0191986									652	454.851	274.662	0.00219725	0.0109863								652	266.741	15.0862	0.142443	0.712217								652	446.983	136.948	0.143171	0.715853								652
653	430,9524	316,0238	0	0									653	454.782	274.577	0.00452259	0.022613								653	273.812	15.9375	0.195268	0.976342								653	443	131	0.128836	0.64418								653
654	430,9524	316,0238	0.00409599	0.02048									654	454.614	274.729	0.00222378	0.0111189								654	283.433	17.6	0.13849	0.692451								654	440.441	125.088	0.0605514	0.302757								654
655	431,07144	315,85715	0	0									655	454.554	274.635	0	0								655	290.121	19.3966	0.0962921	0.481461								655	440.978	122.109	0.0404606	0.202303								655
656	431,07144	315,85715	0	0									656	454.554	274.635	0	0								656	294.935	19.3261	0.0758383	0.379192								656	438.978	122.413	0.0119555	0.0597775								656
657	431,07144	315,85715	0	0									657	454.554	274.635	0	0								657	298.017	21.5345	0.0662442	0.331221								657	439.548	122.595	0.029263	0.146315								657
658	431,07144	315,85715	0.00257833	0.0128917									658	454.554	274.635	0	0								658	301.176	22.5294	0.0958987	0.479494								658	440.761	123.413	0.0411387	0.205694								658
659	431,15115	315,75583	0.00576628	0.0288314									659	454.554	274.635	0	0								659	305.8	23.8	0.15939	0.796948								659	438.887	122.565	0.0985402	0.492701								659
660	431,21054	315,4737	0.0113607	0.0568034									660	454.554	274.635	0	0								660	313.5	25.8548	0.183294	0.916469								660	436.625	118.188	0.121426	0.60713								660
661	430,90475	315,9524	0	0									661	454.554	274.635	0.00283516	0.0141758								661	322.233	28.6333	0.128779	0.643896								661	433.471	113	0.139755	0.698774								661
662	430,90475	315,9524	0.00627088	0.0313544									662	454.684	274.579	0.00283516	0.0141758								662	328.293	30.8103	0.157407	0.787033								662	429.864	107.015	0.149991	0.749954								662
663	431,15854	315,76828	0	0									663	454.554	274.635	0.00283516	0.0141758								663	335.638	33.6379	0.0722646	0.361323								663	425.667	100.8	0.200808	1.00404								663
664	431,15854	315,76828	0.0038421	0.0192105									664	454.684	274.579	0.00283516	0.0141758								664	339	34.9615	2.1629	10.8145								664	420.113	92.4355	0.158036	0.79018								664
665	430,975	315,825	0.00852951	0.0426476									665	454.554	274.635	0.00283516	0.0141758								665	422.62	103.54	0.0118243	0.0591214								665	414.969	86.4375	0.121457	0.607283								665
666	431,0476	315,40475	0.00770329	0.0385164									666	454.684	274.579	0.00283516	0.0141758								666	422.804	102.978	0.0239477	0.119738								666	411.177	81.6936	0.111319	0.556595								666
667	431,16666	315,03845	0.00386882	0.0193441									667	454.554	274.635	0	0								667	422.577	104.154	0.0286004	0.143002								667	407.2	77.8	0.133182	0.665908								667
668	431,15854	315,23172	0.0016433	0.00821652									668	454.554	274.635	0	0								668	423.643	105.107	0.0383617	0.191808								668	402.214	73.3857	0.17778	0.888902								668
669	431,15	315,15	0	0									669	454.554	274.635	0.00605556	0.0302778								669	424.962	106.5	0.148327	0.741635								669	395.882	67.1471	0.181582	0.907909								669
670	431,15	315,15	0.00380789	0.0190395									670	454.825	274.5	0.0160048	0.0800238								670	429.224	112.569	0.156245	0.781223								670	389.306	60.8871	0.137135	0.685674								670
671	430,975	315,075	0.00206696	0.0103348									671	454.079	274.211	0.00916726	0.0458363								671	433.5	119.107	0.0208314	0.104157								671	383.984	56.5645	0.17913	0.895649								671
672	430,89026	315,13416	0.00903816	0.0451908									672	454.141	273.756	0.0096657	0.0483285								672	434.167	119.907	0.0157484	0.0787419								672	376.597	51.5	0.0728638	0.364319								672
673	430,9762	314,6905	0.00286259	0.014313									673	453.81	273.405	0.0215764	0.107882								673	434.685	120.5	0.0277654	0.138827								673	373.671	49.3286	0.095452	0.47726								673
674	430,84885	314,75583	0.0056145	0.0280725									674	453.305	272.451	0.0248063	0.124031								674	435.685	121.463	0.0208488	0.104244								674	370.017	46.2586	0.179127	0.895634								674
675	430,86584	314,47562	0.00218151	0.0109076									675	452.068	272.365	0.0233373	0.116686								675	434.78	121.98	0.0223516	0.111758								675	363.045	40.6364	0.478257	2.39129								675
676	430,81708	314,37805	0.00118011	0.00590056									676	451.19	271.595	0.034647	0.173235								676	435.769	122.5	0.0979826	0.489913								676	371.6	62.9667	0.0556042	0.278021								676
677	430,7619	314,35715	0.00101512	0.00507561									677	451.053	269.868	0.00776772	0.0388386								677	438.143	126.786	0.0535159	0.267579								677	371.043	60.2429	0.0941621	0.47081								677
678	430,7195	314,32925	0.0062944	0.031472									678	451.281	270.183	0.0066863	0.0334315								678	438.94	129.34	0.0194813	0.0974066								678	375.106	62.6212	0.0450478	0.225239								678
679	430,8	314,025	0.00395863	0.0197931									679	451.25	269.85	0	0								679	439.86	129.66	0.0770689	0.385344								679	376.1	60.6	0.00895941	0.0447971								679
680	430,92105	313,8684	0.00483754	0.0241877									680	451.25	269.85	0.00420408	0.0210204								680	437.769	126.423	0.0544179	0.272089								680	376.409	60.9242	0.111162	0.55581								680
681	431,025	313,65	0.00303217	0.0151609									681	451.286	269.643	0.0028802	0.014401								681	436.312	124.125	0.0250705	0.125353								681	379.938	65.2188	0.130218	0.651088								681
682	430,89026	313,7195	0.00341521	0.017076									682	451.267	269.5	0.00207991	0.0103995								682	435.833	122.967	0.0614675	0.307338								682	384.5	69.8636	0.0362147	0.181073								682
683	430,89026	313,89026	0	0									683	451.314	269.407	0.00188537	0.00942684								683	434	120.5	0.0614052	0.307026								683	385.647	71.2647	0.0208885	0.104443								683
684	430,89026	313,89026	0.00341521	0.017076									684	451.329	269.5	0.00259583	0.0129792								684	432.794	117.676	0.0245857	0.122929								684	386.47	70.6212	0.148678	0.743389								684
685	430,89026	313,7195	0.00130983	0.00654915									685	451.381	269.619	0.00187858	0.0093929								685	431.595	117.405	0.0215923	0.107961								685	392.412	75.0882	0.0706477	0.353238								685
686	430,825	313,725	0.00202689	0.0101344									686	451.407	269.709	0.00474312	0.0237156								686	430.881	118.214	0.0273468	0.136734								686	395.5	76.803	0.0284328	0.142164								686
687	430,88095	313,8095	0.00781303	0.0390652									687	451.36	269.477	0.00445696	0.0222848								687	432	119	0.0431742	0.215871								687	394.293	76.0517	0.10362	0.518098								687
688	430,95	313,425	0	0									688	451.329	269.256	0.00262338	0.0131169								688	433.66	120.38	0.0905753	0.452877								688	389.611	73.8333	0.128609	0.643047								688
689	430,95	313,425	0.00749658	0.0374829									689	451.325	269.125	0.00288473	0.0144237								689	435.846	124.346	0.122169	0.610845								689	385.53	68.8636	0.133888	0.669441								689
690	430,7857	313,7619	0.00705939	0.035297									690	451.281	268.988	0.00347484	0.0173742								690	439.42	129.3	0.0789898	0.394949								690	379.014	67.3286	0.3806	1.903								690
691	430,8846	313,42307	0.00161249	0.00806243									691	451.167	269.119	0.00383891	0.0191945								691	441.62	132.58	0.0631343	0.315671								691	366.917	52.6389	0.171957	0.859784								691
692	430,8095	313,4524	0.0015055	0.0075275									692	451.262	269.286	0.00239725	0.0119863								692	442.1	135.7	0.178329	0.891643								692	359.533	48.2333	0.0957893	0.478946								692
693	430,83334	313,5238	0.00470798	0.0235399									693	451.378	269.256	0.00487801	0.02439								693	446.42	143.5	0.106055	0.530276								693	356	45	0.180398	0.901992								693
694	430,66278	313,68604	0.00503458	0.0251729									694	451.378	269.5	0	0								694	448.464	148.393	0.0869701	0.434851								694	349.429	38.8214	0.119397	0.596987								694
695	430,8	313,475	0.00233143	0.0116572									695	451.378	269.5	0.00281412	0.0140706								695	449.893	152.5	0.0551441	0.27572								695	345.833	34.0556	0.129554	0.647769								695
696	430,89026	313,54877	0.00308557	0.0154278									696	451.474	269.603	0.00687474	0.0343737								696	450.9	155.067	0.0827067	0.413533								696	341.019	29.7222	0.113152	0.56576								696
697	430,7439	313,59756	0.00355111	0.0177555									697	451.429	269.262	0.00183573	0.00917867								697	452.833	158.722	0.105035	0.525173								697	335.786	27.5714	0.110436	0.55218								697
698	430,57318	313,54877	0.0287276	0.143638									698	451.427	269.354	0.00487781	0.024389								698	454.464	163.714	0.163372	0.816858								698	330.87	25.0556	0.162356	0.811779								698
699	431,83334	314,2381	0.0698221	0.349111									699	451.427	269.598	0.00514006	0.0257003								699	456.707	171.569	0.0964041	0.48202								699	323.125	22.625	0.0538458	0.269229								699
700	434,58572	316,3857	0.0159461	0.0797305									700	451.65	269.725	0.00540834	0.0270417								700	458.293	176.121	0.104939	0.524694								700	321.065	20.8913	0.0324712	0.162356								700
701	433,81708	316,59756	0.00772833	0.0386417									701	451.5	269.5	0.00512892	0.0256446								701	460.086	181.052	0.160613	0.803064								701	319.5	20.46	0.0942479	0.471239								701
702	433,55264	316,3158	0.00610244	0.0305122									702	451.738	269.595	0.00271435	0.0135718								702	461.233	189	0.0422636	0.211318								702	314.823	19.8871	0.158649	0.793247								702
703	433,74326	316,55405	0.0134567	0.0672833									703	451.793	269.719	0.0203777	0.101888								703	462.052	190.948	0.11982	0.599099								703	307.375	17.1562	0.165934	0.829671								703
704	433,52777	315,91666	0.00454946	0.0227473									704	451.11	268.963	0.00595471	0.0297736								704	462.603	196.914	0.169776	0.84888								704	299.389	14.9074	0.140899	0.704497								704
705	433,7353	315,82352	0.0157989	0.0789944									705	451.281	268.719	0.0111457	0.0557283								705	464.638	205.155	0.0969059	0.48453								705	292.346	14.7308	0.12905	0.645251								705
706	433,3125	315,15625	0.00687501	0.0343751									706	451.061	269.232	0.00510981	0.0255491								706	464.571	210	0.080087	0.400435								706	286.5	12	0.118751	0.593756								706
707	433,3125	314,8125	0.00220358	0.0110179									707	451.238	269.048	0.00383963	0.0191981								707	464.957	213.986	0.155663	0.778317								707	280.6	11.3333	0.100807	0.504035								707
708	433,41177	314,7647	0.0038237	0.0191185									708	451.214	269.238	0.00576598	0.0288299								708	465.7	221.733	0.0728338	0.364169								708	275.629	10.5	0.141801	0.709004								708
709	433,28125	314,625	0.00216388	0.0108194									709	451.225	268.95	0.001343	0.00671499								709	465.688	225.375	0.061949	0.309745								709	268.597	9.59677	0.138383	0.691913								709
710	433,24194	314,7258	0.00482261	0.024113									710	451.281	268.988	0	0								710	466.643	228.321	0.0946655	0.473327								710	261.719	8.84375	0.167694	0.838471								710
711	433,31818	314,95456	0.00284348	0.0142174									711	451.281	268.988	0.00282271	0.0141135								711	466.81	233.052	0.0815403	0.407701								711	253.339	8.56452	0.0795907	0.397953								711
712	433,3125	314,8125	0.00395285	0.0197643									712	451.25	268.85	0	0								712	466.284	237.095	0.166744	0.833722								712	249.385	8.11538	0.152805	0.764024								712
713	433,375	314,625	0.0106902	0.0534511									713	451.25	268.85	0.00282271	0.0141135								713	466.397	245.431	0.150836	0.754182								713	241.773	8.77273	0.11442	0.5721								713
714	433,1	314,16666	0.0017314	0.00865699									714	451.281	268.988	0	0								714	465.5	252.919	0.171078	0.855391								714	236.052	8.77586	0.119962	0.599809								714
715	433,01614	314,14517	0.00318451	0.0159225									715	451.281	268.988	0.00273712	0.0136856								715	464.719	261.438	0.18184	0.909199								715	230.06	8.5	0.11787	0.589349								715
716	432,88235	314,05884	0	0									716	451.372	269.09	0.00881308	0.0440654								716	463.4	270.433	0.157316	0.786582								716	224.167	8.45833	0.124721	0.623606								716
717	432,88235	314,05884	0.0018341	0.0091705									717	451.4	268.65	0.00290398	0.0145199								717	462.136	278.197	0.0744188	0.372094								717	218.093	9.87037	0.141772	0.708862								717
718	432,83334	314,13635	0.00211229	0.0105615									718	451.427	268.793	0.0066615	0.0333075								718	461.031	281.75	0.0416669	0.208335								718	211.077	10.8846	0.155315	0.776574								718
719	432,84375	314,03125	0.00211229	0.0105615									719	451.625	268.525	0.00566721	0.028336								719	461.033	283.833	0.0529546	0.264773								719	203.42	12.18	0.117803	0.589015								719
720	432,83334	314,13635	0	0									720	451.663	268.244	0.0126375	0.0631873								720	460.7	286.46	0.129079	0.645396								720	197.767	13.8333	0.0845657	0.422828								720
721	432,83334	314,13635	0.00914129	0.0457064									721	452.125	268.675	0.0638987	0.319494								721	459.107	292.714	0.0847876	0.423938								721	193.542	14	0.127509	0.637543								721
722	432,7647	314,58823	0.0038848	0.019424									722	451.643	271.833	0.0451752	0.225876								722	456.924	296.348	0.028112	0.14056								722	187.5	16.0357	0.157684	0.788422								722
723	432,72223	314,77777	0.00126311	0.00631557									723	449.5	272.548	0.0700409	0.350204								723	457.031	297.75	0.0579327	0.289664								723	179.885	18.0769	0.151578	0.757889								723
724	432,66217	314,7973	0.0198299	0.0991495									724	447	275	0.0361555	0.180778								724	456.324	300.559	0.0917874	0.458937								724	172.591	20.1364	0.172396	0.861978								724
725	433,1389	315,66666	0.00235558	0.0117779									725	446.57	276.756	0.102041	0.510206								725	455.167	305	0.169637	0.848185								725	164.452	22.9762	0.112594	0.562972								725
726	433,2143	315,75714	0.00235558	0.0117779									726	449.237	281.105	0.070766	0.35383								726	452.5	313.052	0.204456	1.02228								726	159.273	25.1818	0.108484	0.542422								726
727	433,1389	315,66666	0	0									727	449.939	284.573	0.0463441	0.23172								727	448.597	322.5	0.150789	0.753945								727	154.5	27.7593	0.144634	0.723172								727
728	433,1389	315,66666	0.00283255	0.0141628									728	452.256	284.549	0.0379431	0.189716								728	445.379	329.318	0.153221	0.766104								728	147.87	30.6481	0.145445	0.727224								728
729	433,16666	315,80554	0.00362025	0.0181012									729	453.554	285.932	0.0176575	0.0882875								729	442.3	336.333	0.173298	0.866489								729	141.417	34	0.12747	0.637351								729
730	432,98718	315,78204	0.0262346	0.131173									730	452.738	285.595	0.0366053	0.183026								730	437.887	343.79	0.164416	0.822078								730	135.94	37.26	0.153567	0.767833								730
731	433,08975	317,08975	0.0112471	0.0562357									731	452.132	283.868	0.0318893	0.159447								731	433.176	350.527	0.02123	0.10615								731	129.352	41.2037	0.193341	0.966703								731
732	433,60257	317,32053	0	0									732	452.786	282.414	0.0390279	0.195139								732	433.971	349.824	0.0623319	0.311659								732	120.974	46.0263	0.18857	0.94285								732
733	433,60257	317,32053	0.00103365	0.00516827									733	452.295	280.526	0.0481808	0.240904								733	432.707	352.672	0.0482202	0.241101								733	113.457	51.7174	0.188903	0.944516								733
734	433,65	317,3	0.00103365	0.00516827									734	453.275	278.325	0.105535	0.527673								734	431.324	354.647	0.0558199	0.279099								734	105.95	57.45	0.184807	0.924034								734
735	433,60257	317,32053	0	0									735	455.526	273.553	0.0481159	0.240579								735	430.016	357.113	0.0620911	0.310455								735	99.0455	63.5909	0.109548	0.54774								735
736	433,60257	317,32053	0	0									736	456.527	271.365	0.117746	0.588732								736	428.3	359.7	0.0388895	0.194447								736	95.0238	67.3095	0.200317	1.00159								736
737	433,60257	317,32053	0	0									737	457.473	265.554	0.100959	0.504797								737	427.565	361.5	0.0990168	0.495084								737	87.9	74.35	0.179158	0.895788								737
738	433,60257	317,32053	0	0									738	457.932	260.527	0.143176	0.715881								738	424.357	365.271	0.105536	0.527681								738	81.5	80.6176	0.164925	0.824623								738
739	433,60257	317,32053	0.00206516	0.0103258									739	456.306	253.556	0.185214	0.926072								739	421.469	369.688	0.102697	0.513486								739	75.9706	86.7353	0.166216	0.831082								739
740	433,57895	317,42105	0	0									740	458.859	244.654	0.139636	0.698179								740	418.339	373.758	0.135515	0.677573								740	71.2727	93.5909	0.198985	0.994927								740
741	433,57895	317,42105	0	0									741	459.694	237.722	0.08207	0.41035								741	413.638	378.638	0.190679	0.953396								741	65.2917	101.542	0.179814	0.899068								741
742	433,57895	317,42105	0.00120154	0.00600768									742	460.2	233.65	0.105213	0.526066								742	407.348	385.803	0.142752	0.713758								742	60.1667	108.929	0.152824	0.764121								742
743	433,52563	317,44873	0.00776518	0.0388259									743	458.012	228.866	0.106136	0.530682								743	402	390.529	0.0592034	0.296017								743	55.8333	115.222	0.056048	0.28024								743
744	433,74326	317,77026	0.0333081	0.16654									744	456.5	223.779	0.149557	0.747783								744	400.569	393.121	0.069426	0.34713								744	54.4474	117.658	0.00564923	0.0282462								744
745	433,91464	319,42682	0.0621439	0.310719									745	455.5	216.368	0.19901	0.995051								745	397.833	395.258	0.0918437	0.459218								745	54.3235	117.912	0.00473781	0.0236891								745
746	435,78204	321,91025	0.12786	0.639298									746	455.125	206.425	0.270232	1.35116								746	394.929	398.814	0.0800639	0.40032								746	54.1	117.833	0.0326184	0.163092								746
747	440,0	326,7143	0.0656963	0.328482									747	453.305	193.037	0.120808	0.604038								747	392.167	401.712	0.0493928	0.246964								747	54.9286	116.429	0.0151878	0.0759389								747
748	441,8243	329,44595	0.0552528	0.276264									748	450.824	187.529	0.0096766	0.048383								748	390.463	403.5	0.106855	0.534277								748	54.75	117.167	0.0400723	0.200361								748
749	440,3	331,75	0.128115	0.640574									749	450.392	187.311	0.049379	0.246895								749	386.19	406.707	0.0575844	0.287922								749	56.15	118.6	0.0607775	0.303887								749
750	438,77777	337,97223	0.0316039	0.15802									750	448.447	185.789	0.116626	0.583129								750	383.887	408.435	0.0695655	0.347828								750	58.4667	120.567	0.0688835	0.344418								750
751	437,19766	337,98837	0.121228	0.606142									751	445.833	180.577	0.175171	0.875857								751	380.924	410.258	0.0523917	0.261958								751	60.8548	123.048	0.01716	0.0857999								751
752	431,88635	340,9091	0.107388	0.536938									752	441.579	172.921	0.259146	1.29573								752	379.167	412.2	0.106134	0.530671								752	61.6176	123.441	0.0196303	0.0981516								752
753	427,85	344,45	0.171387	0.856936									753	436.797	160.878	0.158356	0.791779								753	374.767	415.167	0.0559972	0.279986								753	62.4355	123.984	0.00376529	0.0188265								753
754	422,0111	350,72223	0.105898	0.52949									754	432.257	154.392	0.0733006	0.366503								754	372.258	416.409	0.176548	0.882741								754	62.2576	124.045	0.00393447	0.0196723								754
755	419,68182	355,47726	0.0631599	0.3158									755	430.868	151	0.17311	0.865548								755	365.167	421.667	0.123901	0.619503								755	62.4375	124.125	0.00154748	0.00773739								755
756	417,88095	358,07144	0.0352336	0.176168									756	429.235	142.5	0.272755	1.36378								756	359.955	425.015	0.17403	0.87015								756	62.4091	124.197	0.00154748	0.00773739								756
757	419,2907	359,1279	0.0697928	0.348964									757	426.7	129.1	0.146343	0.731716								757	352.403	429.339	0.122078	0.610391								757	62.4375	124.125	0.00750002	0.0375001								757
758	422,5476	360,38095	0.00506516	0.0253258									758	426.294	121.794	0.0685845	0.342922								758	347.224	432.569	0.149296	0.746478								758	62.0625	124.125	0.0122793	0.0613966								758
759	422,68604	360,59302	0.0860177	0.430088									759	422.955	121.015	0.138968	0.694842								759	340.439	435.682	0.171822	0.859112								759	61.9062	123.531	0.0371424	0.185712								759
760	418,94186	362,7093	0.150781	0.753903									760	417.392	116.851	0.23875	1.19375								760	332.618	439.235	0.162381	0.811904								760	61.1765	121.824	0.0230938	0.115469								760
761	412,72726	366,97726	0.0693377	0.346688									761	411.157	106.671	0.194926	0.97463								761	325.242	442.629	0.159174	0.79587								761	61.4091	122.955	0.00513789	0.0256895								761
762	411,25	370,11365	0.0244123	0.122062									762	407.263	97.7368	0.22125	1.10625								762	317.618	444.912	0.185341	0.926704								762	61.625	123.094	0.00336724	0.0168362								762
763	410,16666	369,55127	0.0367262	0.183631									763	401.667	88.1944	0.198689	0.993445								763	308.833	447.864	0.185766	0.928831								763	61.5303	122.955	0.00455995	0.0227997								763
764	409,54877	371,2805	0.138201	0.691005									764	392.088	85.5588	0.260335	1.30168								764	299.853	450.235	0.192342	0.961708								764	61.5	122.729	0.0106493	0.0532464								764
765	404,80435	376,30435	0.0197361	0.0986804									765	382.421	76.8421	0.307416	1.53708								765	290.5	452.474	0.191466	0.957332								765	61.5303	122.197	0.0107766	0.0538831								765
766	404,16666	375,55127	0.00882342	0.0441171									766	373.222	64.5278	0.177924	0.88962								766	281.059	454.059	0.175535	0.877677								766	61.1875	121.781	0.00270891	0.0135445								766
767	404,35	375,15	0.00515207	0.0257604									767	368.635	56.9054	0.17607	0.880348								767	272.348	455.136	0.00947798	0.0473899								767	61.0588	121.824	0.00211588	0.0105794								767
768	404,52563	374,96155	0.00410881	0.020544									768	360.167	54.5	0.0554701	0.27735								768	271.875	455.156	0.0321569	0.160784								768	61.0714	121.929	0.00114288	0.00571441								768
769	404,57895	374,76315	0.00473701	0.023685									769	357.864	56.0455	0.0633946	0.316973								769	270.458	455.917	0.05455	0.27275								769	61.0143	121.929	0.00319383	0.0159692								769
770	404,8158	374,76315	0.00964403	0.0482202									770	355.357	57.9857	0.132436	0.662178								770	267.733	456.033	0.0525825	0.262912								770	61.1111	122.056	0	0								770
771	404,95	374,3	0.00394348	0.0197174									771	350.222	62.1667	0.0298663	0.149331								771	265.18	456.66	0.0408706	0.204353								771	61.1111	122.056	0.00239136	0.0119568								771
772	404,86365	374,47726	0.00615453	0.0307727									772	349.743	63.5811	0.111806	0.55903								772	263.14	456.78	0.0228079	0.11404								772	61.0135	121.986	0.00316843	0.0158421								772
773	404,64633	374,69513	0.121317	0.606583									773	344.158	63.8158	0.215469	1.07734								773	262	456.75	0.0500416	0.250208								773	60.9167	121.861	0.0022905	0.0114525								773
774	400,5476	379,16666	0.200518	1.00259									774	333.806	60.8333	0.203258	1.01629								774	259.5	456.648	0.0438732	0.219366								774	60.8889	121.972	0.00433912	0.0216956								774
775	393,68604	386,47675	0.0855668	0.427834									775	325.833	54.5303	0.152145	0.760723								775	257.352	457.093	0.010606	0.0530302								775	61.0556	122.111	0.00433912	0.0216956								775
776	392,16666	390,4762	0.0419304	0.209652									776	321.814	48.0714	0.0996691	0.498346								776	257.463	456.574	0.0771132	0.385566								776	60.8889	121.972	0	0								776
777	391,40698	392,43024	0.0144946	0.0724728									777	319.031	43.9375	0.103964	0.51982								777	261.286	456.071	0.0819832	0.409916								777	60.8889	121.972	0	0								777
778	391,74445	391,78888	0.0368913	0.184456									778	315.757	39.9	0.120791	0.603954								778	257.37	457.283	0.021168	0.10584								778	60.8889	121.972	0.0014552	0.00727601								778
779	392,7	390,21112	0.0448211	0.224106									779	311.688	35.4375	0.181771	0.908856								779	256.409	457.727	0.125846	0.629231								779	60.8714	122.043	0	0								779
780	393,5476	392,2857	0.013018	0.0650898									780	308.029	27.1176	0.0200813	0.100407								780	250.125	457.406	0.0758432	0.379216								780	60.8714	122.043	0	0								780
781	392,96808	391,98935	0.00644383	0.0322192									781	309.033	27.1	0.0150238	0.0751192								781	246.333	457.467	0.0976082	0.488041								781	60.8714	122.043	0	0								781
782	393,2619	391,85715	0.0377394	0.188697									782	309.235	27.8235	0.0464725	0.232363								782	241.5	458.143	0.0320325	0.160162								782	60.8714	122.043	0	0								782
783	393,52325	389,98837	0.0485528	0.242764									783	308.694	30.0833	0.0676336	0.338168								783	239.929	457.833	0.0815292	0.407646								783	60.8714	122.043	0.00138074	0.00690368								783
784	392,56976	392,22092	0.00264675	0.0132338									784	305.586	31.4143	0.0373129	0.186564								784	235.86	457.58	0.137218	0.68609								784	60.8611	122.111	0.00464066	0.0232033								784
785	392,67776	392,14444	0.0013336	0.00666801									785	303.735	31.1765	0.0138401	0.0692003								785	229.038	456.846	0.0965082	0.482541								785	60.6765	121.971	0	0								785
786	392,67776	392,21112	0.00335329	0.0167664									786	304.414	31.0429	0.00405888	0.0202944								786	224.214	456.738	0.108838	0.544188								786	60.6765	121.971	0	0								786
787	392,67392	392,0435	0.00202026	0.0101013									787	304.375	30.8438	0.00822163	0.0411081								787	218.82	456.02	0.148593	0.742967								787	60.6765	121.971	0.0029592	0.014796								787
788	392,67776	392,14444	0	0									788	304.671	31.1286	0.00232678	0.0116339								788	211.455	455.045	0.0960696	0.480348								788	60.6212	121.833	0	0								788
789	392,67776	392,14444	0.00103205	0.00516025									789	304.556	31.1389	0.00471436	0.0235718								789	206.78	453.94	0.113268	0.566338								789	60.6212	121.833	0.0029592	0.014796								789
790	392,63635	392,11365	0.00162579	0.00812893									790	304.722	31.3056	0.002856	0.01428								790	201.214	452.893	0.0727865	0.363933								790	60.6765	121.971	0.00264158	0.0132079								790
791	392,61627	392,03488	0.00162579	0.00812893									791	304.581	31.2838	0.00133315	0.00666574								791	197.648	452.167	0.131062	0.655312								791	60.6429	121.843	0	0								791
792	392,63635	392,11365	0	0									792	304.556	31.2222	0.010982	0.0549099								792	191.25	450.75	0.156134	0.780671								792	60.6429	121.843	0	0								792
793	392,63635	392,11365	0.00103205	0.00516025									793	304.471	31.7647	0.0565841	0.28292								793	183.75	448.583	0.127553	0.637765								793	60.6429	121.843	0.00287261	0.0143631								793
794	392,67776	392,14444	0	0									794	304.5	34.5938	0.104128	0.520641								794	177.722	446.5	0.177911	0.889557								794	60.6212	121.985	0.00992488	0.0496244								794
795	392,67776	392,14444	0.0031258	0.015629									795	301.551	38.8846	0.0959817	0.479909								795	169.2	443.95	0.166192	0.830962								795	60.1765	121.765	0.017618	0.08809								795
796	392,68604	391,98837	0.00479215	0.0239607									796	297.158	40.8158	0.120891	0.604455								796	161.318	441.318	0.123542	0.61771								796	59.5333	122.367	0.0881792	0.440896								796
797	392,70456	392,22726	0.00479215	0.0239607									797	291.25	42.0938	0.14581	0.72905								797	155.821	438.5	0.0564395	0.282198								797	58.6562	126.688	0.0175284	0.0876418								797
798	392,68604	391,98837	0.00205683	0.0102842									798	284.014	42.9857	0.155577	0.777884								798	153.224	437.397	0.0870298	0.435149								798	58.431	127.534	0.00475105	0.0237553								798
799	392,78888	391,9889	0.00205683	0.0102842									799	276.3	41.9857	0.160744	0.803719								799	149.308	435.5	0.149493	0.747464								799	58.629	127.403	0.00532018	0.0266009								799
800	392,68604	391,98837	0.00205683	0.0102842									800	268.386	40.5857	0.212468	1.06234								800	142.462	432.5	0.111592	0.557961								800	58.6936	127.145	0.00227871	0.0113936								800
801	392,78888	391,9889	0.00205683	0.0102842									801	258.1	37.9286	0.184227	0.921135								801	137.583	429.792	0.161847	0.809236								801	58.7121	127.258	0.0132685	0.0663424								801
802	392,68604	391,98837	0.00144693	0.00723465									802	249.265	35.3235	0.234512	1.17256								802	130.679	425.571	0.115175	0.575877								802	58.8	126.6	0.00455008	0.0227504								802
803	392,75	391,95456	0.00143745	0.00718724									803	238.528	30.6111	0.230994	1.15497								803	125.679	422.714	0.126689	0.633444								803	58.7188	126.812	0.00190376	0.00951881								803
804	392,72726	392,02274	0.00107339	0.00536693									804	227.871	26.1571	0.187978	0.939889								804	120.25	419.45	0.149609	0.748047								804	58.7581	126.726	0.0023261	0.0116305								804
805	392,68604	391,98837	0.00144693	0.00723465									805	218.5	25.4394	0.176205	0.881026								805	114.466	414.707	0.130155	0.650773								805	58.6613	126.79	0.00529076	0.0264538								805
806	392,75	391,95456	0.00198311	0.00991556									806	209.824	23.9054	0.225836	1.12918								806	109.13	410.981	0.181228	0.906142								806	58.5	127	0.00589009	0.0294504								806
807	392,74445	391,85556	0.00365267	0.0182634									807	198.633	22.4	0.199644	0.99822								807	102.19	405.155	0.187786	0.938931								807	58.5714	126.714	0.0027133	0.0135665								807
808	392,77908	392,03488	0.00170845	0.00854224									808	188.812	24.1875	0.284408	1.42204								808	94.7609	399.413	0.211351	1.05676								808	58.5345	126.845	0.0013792	0.00689601								808
809	392,75	391,95456	0.00103748	0.00518739									809	176.667	31.5833	0.333015	1.66508								809	87.4667	391.767	0.00696233	0.0348116								809	58.4655	126.845	0.00356332	0.0178166								809
810	392,78888	391,9889	0.0045036	0.022518									810	161.222	37.8056	0.255538	1.27769								810	87.125	391.833	0.142545	0.712725								810	58.4667	126.667	0	0								810
811	392,66278	391,80234	0.00172282	0.00861408									811	150.357	44.5286	0.263006	1.31503								811	82.3571	386.536	0.198568	0.99284								811	58.4667	126.667	0.00822883	0.0411442								811
812	392,68182	391,88635	0.00163953	0.00819765									812	138.625	50.4688	0.156681	0.783404								812	75.75	379.125	0.0460271	0.230135								812	58.3929	127.071	0.0037941	0.0189705								812
813	392,63635	391,95456	0.002273	0.011365									813	131.353	53.3824	0.0180124	0.0900621								813	74.7581	377.048	0.0254201	0.127101								813	58.3621	127.259	0.0109676	0.0548378								813
814	392,75	391,95456	0.00454533	0.0227266									814	130.816	54.1053	0.00892099	0.0446049								814	73.5435	376.674	0.0140443	0.0702217								814	58.4286	126.714	0.0116815	0.0584075								814
815	392,61365	391,77274	0.001928	0.00964001									815	130.382	54	0.0317399	0.158699								815	73.3461	376	0.114144	0.570722								815	58	127.111	0.023947	0.119735								815
816	392,68182	391,8409	0.00365327	0.0182664									816	131.947	54.2632	0.0213779	0.106889								816	71.3889	370.639	0.372255	1.86127								816	57.9167	128.306	0.0170998	0.0854991								816
817	392,78888	391,9889	0.00205683	0.0102842									817	131.611	55.2778	0.00524098	0.0262049								817	81.8125	355.219	0.106584	0.532919								817	58.2879	129.076	0.0447719	0.22386								817
818	392,68604	391,98837	0.00135253	0.00676267									818	131.472	55.5	0.00633451	0.0316726								818	76.5811	354.203	0.249493	1.24747								818	58.5882	131.294	0.0236855	0.118427								818
819	392,7	391,9222	0.00188529	0.00942646									819	131.278	55.25	0.00592558	0.0296279								819	66.6515	346.652	0.361288	1.80644								819	58.4375	132.469	0.0072578	0.036289								819
820	392,63333	391,85556	0.00188529	0.00942646									820	131.5	55.4459	0.00436213	0.0218106								820	52.4189	335.527	0.0151565	0.0757825								820	58.1333	132.667	0.00360744	0.0180372								820
821	392,7	391,9222	0.00142808	0.00714039									821	131.361	55.2778	0.00175678	0.00878388								821	53.0429	335.957	0.0382163	0.191082								821	58.3125	132.688	0.00956068	0.0478034								821
822	392,63635	391,95456	0.00227272	0.0113636									822	131.389	55.3611	0.00286229	0.0143114								822	54.5645	337.113	0.0935252	0.467626								822	58.4062	133.156	0.00491638	0.0245819								822
823	392,72726	392,02274	0.00227272	0.0113636									823	131.271	55.4429	0.00286229	0.0143114								823	53.6071	332.536	0.287677	1.43839								823	58.5333	133.367	0	0								823
824	392,63635	391,95456	0	0									824	131.389	55.3611	0.00286229	0.0143114								824	45.4333	320.7	0.0669501	0.33475								824	58.5333	133.367	0	0								824
825	392,63635	391,95456	0.00263952	0.0131976									825	131.271	55.4429	0	0								825	46.1429	317.429	0.201708	1.00854								825	58.5333	133.367	0.00238664	0.0119332								825
826	392,6915	392,07446	0.00140028	0.00700139									826	131.271	55.4429	0	0								826	40.629	308.984	0.188852	0.944258								826	58.5968	133.468	0.019629	0.0981452								826
827	392,63043	392,1087	0.0027498	0.013749									827	131.271	55.4429	0	0								827	37.3064	300.145	0.150124	0.750619								827	58.0938	132.625	0.00361873	0.0180936								827
828	392,58694	391,97827	0.00120255	0.00601276									828	131.271	55.4429	0	0								828	39.3387	292.919	0.295233	1.47617								828	58.0294	132.794	0.00526166	0.0263083								828
829	392,6111	392,03333	0.00140538	0.00702691									829	131.271	55.4429	0	0								829	33.4688	279.375	0.173343	0.866717								829	58.1471	133.029	0.00747631	0.0373816								829
830	392,63333	391,96667	0.0028412	0.014206									830	131.271	55.4429	0.0232048	0.116024								830	32.7069	270.741	0.200364	1.00182								830	58.1452	133.403	0.0079073	0.0395365								830
831	392,63043	392,1087	0.00474048	0.0237024									831	132.414	55.6429	0.00487743	0.0243871								831	29.7593	261.167	0.0488128	0.244064								831	58.4667	133.633	0.0079073	0.0395365								831
832	392,61627	391,8721	0.00474048	0.0237024									832	132.658	55.6316	0.0111209	0.0556044								832	29.7857	263.607	0.0593498	0.296749								832	58.1452	133.403	0.00333976	0.0166988								832
833	392,63043	392,1087	0.00250526	0.0125263									833	132.118	55.5	0.0149875	0.0749375								833	32.0161	265.565	0.0815395	0.407697								833	58.2812	133.5	0.001875	0.00937502								833
834	392,56818	392,0	0.00250526	0.0125263									834	132.803	55.197	0.00419431	0.0209716								834	34.3667	262.233	0.3423	1.7115								834	58.2812	133.594	0.0049072	0.024536								834
835	392,63043	392,1087	0.00140028	0.00700139									835	133	55.125	0.0275897	0.137949								835	30.2	245.633	0.185858	0.929292								835	58.2879	133.348	0.00737937	0.0368968								835
836	392,6915	392,07446	0.00180525	0.00902624									836	131.833	55.8611	0.00898103	0.0449052								836	29.2143	236.393	0.143225	0.716127								836	58.4	133.7	0.00575755	0.0287877								836
837	392,62766	392,01065	0.0010405	0.00520249									837	132.238	55.6667	0.0127339	0.0636694								837	27.9074	229.352	0.172057	0.860284								837	58.2273	133.47	0	0								837
838	392,58694	391,97827	0.0010405	0.00520249									838	131.603	55.6282	0.0128267	0.0641335								838	29.8077	220.962	0.191497	0.957483								838	58.2273	133.47	0.00201928	0.0100964								838
839	392,62766	392,01065	0	0									839	132.238	55.7143	0.00212981	0.010649								839	33.2667	212.033	0.315481	1.57741								839	58.1875	133.562	0.012448	0.0622401								839
840	392,62766	392,01065	0.0010405	0.00520249									840	132.143	55.6667	0.00267444	0.0133722								840	31.9444	196.315	0.0985624	0.492812								840	58.0429	132.957	0.00322604	0.0161302								840
841	392,58694	391,97827	0.001617	0.00808498									841	132.012	55.6951	0.0022796	0.011398								841	33.4583	191.625	0.141085	0.705426								841	58.0588	133.118	0.00434815	0.0217407								841
842	392,56668	391,9	0.0043644	0.021822									842	131.9	55.675	0.0022796	0.011398								842	34.4643	184.643	0.0428568	0.214284								842	58.2097	133.274	0.00578305	0.0289153								842
843	392,63043	392,1087	0	0									843	132.012	55.6951	0.0022796	0.011398								843	35.9815	183.13	0.0209015	0.104508								843	58.1875	133.562	0.00201928	0.0100964								843
844	392,63043	392,1087	0	0									844	131.9	55.675	0.0022796	0.011398								844	34.9583	182.917	0.0143791	0.0718957								844	58.2273	133.47	0	0								844
845	392,63043	392,1087	0.00137452	0.00687259									845	132.012	55.6951	0.00133288	0.0066644								845	34.2619	182.738	0.0603168	0.301584								845	58.2273	133.47	0.0108945	0.0544726								845
846	392,65216	392,0435	0.00184485	0.00922423									846	132.05	55.75	0	0								846	32.6579	180.184	0.0591497	0.295749								846	58.0429	132.957	0	0								846
847	392,58694	391,97827	0.0010405	0.00520249									847	132.05	55.75	0.00183601	0.00918004								847	31.25	177.583	0.0267368	0.133684								847	58.0429	132.957	0.0119591	0.0597955								847
848	392,62766	392,01065	0	0									848	131.963	55.7195	0	0								848	29.9286	177.786	0.0457368	0.228684								848	57.9062	132.375	0.00110193	0.00550966								848
849	392,62766	392,01065	0	0									849	131.963	55.7195	0.00402269	0.0201134								849	30	175.5	0.0935053	0.467527								849	57.9545	132.348	0.0121518	0.0607592								849
850	392,62766	392,01065	0.0010405	0.00520249									850	132.159	55.7683	0	0								850	31.6111	171.111	0.0837648	0.418824								850	58.0882	132.941	0.002121	0.010605								850
851	392,58694	391,97827	0.0010405	0.00520249									851	132.159	55.7683	0	0								851	32.5667	167.033	0.0596301	0.29815								851	58.1765	132.882	0.00540636	0.0270318								851
852	392,62766	392,01065	0.0010405	0.00520249									852	132.159	55.7683	0.00285276	0.0142638								852	33.8809	164.357	0.172786	0.863932								852	58.0938	132.625	0.011676	0.0583799								852
853	392,58694	391,97827	0.0010405	0.00520249									853	132.3	55.75	0.00375986	0.0187993								853	37.0652	156.326	0.159536	0.797678								853	58.25	133.188	0.00303235	0.0151617								853
854	392,62766	392,01065	0	0									854	132.476	55.8171	0.00173074	0.00865369								854	39.9286	148.881	0.188384	0.941921								854	58.197	133.045	0	0								854
855	392,62766	392,01065	0.000819605	0.00409802									855	132.4	55.775	0	0								855	44.0455	140.409	0.131519	0.657596								855	58.197	133.045	0	0								855
856	392,65216	392,0435	0.00146814	0.00734069									856	132.4	55.775	0	0								856	46.5435	134.326	0.037633	0.188165								856	58.197	133.045	0.00606061	0.0303031								856
857	392,6875	391,97916	0.00351124	0.0175562									857	132.4	55.775	0.00289965	0.0144983								857	47.7609	132.891	0.081069	0.405345								857	58.197	132.742	0.0200973	0.100486								857
858	392,71738	392,15216	0.0018447	0.00922352									858	132.256	55.7927	0.00289965	0.0144983								858	49.5417	129.25	0.146989	0.734943								858	57.6667	131.889	0.0239663	0.119831								858
859	392,65216	392,08694	0.00160255	0.00801276									859	132.4	55.775	0.00173074	0.00865369								859	53.125	122.833	0.151329	0.756646								859	58.5	132.75	0.00421111	0.0210556								859
860	392,62766	392,01065	0	0									860	132.476	55.8171	0.00137948	0.00689742								860	57.14	116.42	0.138277	0.691384								860	58.7059	132.794	0.00631185	0.0315592								860
861	392,62766	392,01065	0	0									861	132.524	55.7683	0.00201134	0.0100567								861	60.45	110.35	0.0596424	0.298212								861	58.9688	132.969	0.00690336	0.0345168								861
862	392,62766	392,01065	0	0									862	132.549	55.8659	0.003469	0.017345								862	62.82	108.54	0.108945	0.544727								862	59	133.312	0.00265166	0.0132583								862
863	392,62766	392,01065	0.0010405	0.00520249									863	132.65	55.725	0.00403114	0.0201557								863	65.587	103.848	0.114297	0.571487								863	59.0938	133.406	0.00336573	0.0168287								863
864	392,58694	391,97827	0.0010405	0.00520249									864	132.475	55.825	0.00403114	0.0201557								864	68.94	99.22	0.131989	0.659945								864	59.1562	133.25	0.00222105	0.0111053								864
865	392,62766	392,01065	0	0									865	132.65	55.725	0.00353554	0.0176777								865	73.0833	94.0833	0.15284	0.764201								865	59.0455	133.258	0.00353032	0.0176516								865
866	392,62766	392,01065	0.0010405	0.00520249									866	132.625	55.9	0.0016704	0.00835201								866	78.1087	88.3261	0.135881	0.679405								866	59.1452	133.403	0.00599464	0.0299732								866
867	392,58694	391,97827	0.0010405	0.00520249									867	132.549	55.8659	0.00265333	0.0132667								867	82.45	83.1	0.122393	0.611963								867	59.1061	133.106	0.00173836	0.00869179								867
868	392,62766	392,01065	0.00307002	0.0153501									868	132.675	55.825	0	0								868	86.6364	78.6364	0.125743	0.628713								868	59.1471	133.029	0	0								868
869	392,76086	392,08694	0.00307002	0.0153501									869	132.675	55.825	0.00168414	0.00842071								869	91.587	74.7609	0.0994592	0.497296								869	59.1471	133.029	0.00800522	0.0400261								869
870	392,62766	392,01065	0	0									870	132.603	55.782	0.000568669	0.00284335								870	95.0238	71.1667	0.111135	0.555677								870	59.0152	132.652	0.00271055	0.0135527								870
871	392,62766	392,01065	0.00113475	0.00567373									871	132.595	55.8095	0.00554156	0.0277078								871	99.0238	67.3095	0.120575	0.602875								871	58.9545	132.53	0.00104844	0.00524219								871
872	392,67392	392,0435	0.00113475	0.00567373									872	132.868	55.7632	0.0034985	0.0174925								872	103.94	63.82	0.197733	0.988667								872	58.9118	132.5	0.00441558	0.0220779								872
873	392,62766	392,01065	0.0010405	0.00520249									873	132.824	55.9324	0.00190305	0.00951524								873	111.722	57.7222	0.194824	0.974118								873	59.0938	132.625	0	0								873
874	392,58694	391,97827	0.0010405	0.00520249									874	132.895	55.8684	0.00433911	0.0216956								874	119.62	52.02	0.0756571	0.378285								874	59.0938	132.625	0.0033717	0.0168585								874
875	392,62766	392,01065	0.0010405	0.00520249									875	132.722	56	0.00153206	0.00766028								875	122.792	49.9583	0.131016	0.655081								875	59.0429	132.786	0	0								875
876	392,58694	391,97827	0.00217444	0.0108722									876	132.786	56.0429	0	0								876	128.045	46.0455	0.0942549	0.471275								876	59.0429	132.786	0.000944588	0.00472294								876
877	392,67392	392,0435	0.000971708	0.00485854									877	132.786	56.0429	0.00411401	0.02057								877	132.25	43.9167	0.173321	0.866606								877	59	132.806	0.00323593	0.0161797								877
878	392,65216	392,08694	0.000971708	0.00485854									878	132.895	55.8684	0.00433911	0.0216956								878	139.833	39.7222	0.138801	0.694005								878	59.0882	132.941	0.00327725	0.0163862								878
879	392,67392	392,0435	0.000971708	0.00485854									879	132.722	56	0	0								879	146	36.5385	0.16386	0.8193								879	59.1286	133.1	0.00327725	0.0163862								879
880	392,65216	392,08694	0.00306635	0.0153317									880	132.722	56	0	0								880	153.5	33.2407	0.154211	0.771054								880	59.0882	132.941	0	0								880
881	392,76666	392,1889	0.00145985	0.00729926									881	132.722	56	0.00444421	0.022221								881	160.423	29.8462	0.193391	0.966955								881	59.0882	132.941	0.00394601	0.01973								881
882	392,70456	392,22726	0.00372595	0.0186297									882	132.944	56	0.00444421	0.022221								882	169.574	26.7222	0.171858	0.859289								882	59.1765	133.118	0	0								882
883	392,67392	392,0435	0.000993258	0.00496629									883	132.722	56	0.00444421	0.022221								883	177.707	23.9483	0.162049	0.810247								883	59.1765	133.118	0.00428258	0.0214129								883
884	392,6591	392,0909	0.00366474	0.0183237									884	132.944	56	0.00444421	0.022221								884	185.5	21.7308	0.167879	0.839396								884	59.2353	132.912	0.00962198	0.0481099								884
885	392,5	392,0	0.00111084	0.00555421									885	132.722	56	0.00444421	0.022221								885	193.685	19.8704	0.191194	0.955968								885	59.0455	132.47	0.00844298	0.0422149								885
886	392,54443	392,03333	0.00200577	0.0100289									886	132.944	56	0.00328811	0.0164405								886	203.067	18.0333	0.0796407	0.398204								886	59.2429	132.843	0.00549382	0.0274691								886
887	392,47827	392,1087	0.00108548	0.00542738									887	132.786	56.0429	0	0								887	207.048	17.9839	0.00635464	0.0317732								887	59.4167	133.056	0.00973925	0.0486963								887
888	392,43616	392,07446	0.00160637	0.00803183									888	132.786	56.0429	0	0								888	207.067	17.6667	0.110186	0.550932								888	59.7188	133.438	0.00225347	0.0112674								888
889	392,4565	392,15216	0.00160637	0.00803183									889	132.786	56.0429	0	0								889	212.466	16.569	0.101257	0.506283								889	59.625	133.5	0.00395285	0.0197643								889
890	392,43616	392,07446	0	0									890	132.786	56.0429	0	0								890	217.389	15.3889	0.0647164	0.323582								890	59.8125	133.438	0.00503892	0.0251946								890
891	392,43616	392,07446	0	0									891	132.786	56.0429	0.00153206	0.00766028								891	220.611	15.0926	0.0732506	0.366253								891	59.5938	133.312	0.0022631	0.0113155								891
892	392,43616	392,07446	0.0019894	0.00994698									892	132.722	56	0.00153206	0.00766028								892	224.267	14.8667	0.0873763	0.436881								892	59.6765	133.235	0.00487415	0.0243707								892
893	392,43478	392,17392	0.0019894	0.00994698									893	132.786	56.0429	0	0								893	228.577	14.1538	0.0743267	0.371634								893	59.8125	133.438	0.00197643	0.00988214								893
894	392,43616	392,07446	0	0									894	132.786	56.0429	0.00153206	0.00766028								894	232.293	14.1207	0.043536	0.21768								894	59.7188	133.469	0.00179775	0.00898875								894
895	392,43616	392,07446	0	0									895	132.722	56	0.00153206	0.00766028								895	234.466	13.9828	0.109392	0.546959								895	59.6515	133.409	0.00596409	0.0298205								895
896	392,43616	392,07446	0	0									896	132.786	56.0429	0.00153206	0.00766028								896	239.929	14.25	0.0613631	0.306816								896	59.7903	133.145	0.0142861	0.0714305								896
897	392,43616	392,07446	0.0019894	0.00994698									897	132.722	56	0.0023571	0.0117855								897	242.952	13.7258	0.059643	0.298215								897	59.3824	132.559	0.00130889	0.00654447								897
898	392,43478	392,17392	0.0019894	0.00994698									898	132.639	56.0833	0.0242738	0.121369								898	245.879	14.2931	0.0570811	0.285405								898	59.4394	132.591	0.00379444	0.0189722								898
899	392,43616	392,07446	0	0									899	133.725	56.625	0.0211312	0.105656								899	248.733	14.3	0.0222645	0.111322								899	59.4722	132.778	0.0146819	0.0734093								899
900	392,43616	392,07446	0.0013598	0.00679901									900	133.947	57.6579	0.00454027	0.0227013								900	249.845	14.3621	0.0569513	0.284756								900	59.2576	132.076	0.00383312	0.0191656								900
901	392,375	392,10416	0.00343782	0.0171891									901	133.936	57.8846	0.0206279	0.103139								901	252.692	14.3846	0.114554	0.572771								901	59.197	131.894	0.00988578	0.0494289								901
902	392,30435	392,26086	0.001797	0.00898502									902	133.346	58.7308	0.00317675	0.0158837								902	258.403	14.8226	0.116158	0.580792								902	59.0882	131.412	0.00749351	0.0374675								902
903	392,37234	392,20212	0	0									903	133.473	58.6351	0.00352948	0.0176474								903	264.21	14.9516	0.0986434	0.493217								903	58.7973	131.176	0.00338396	0.0169198								903
904	392,37234	392,20212	0.001797	0.00898502									904	133.381	58.7857	0.0135027	0.0675137								904	269.107	15.5357	0.0994288	0.497144								904	58.6765	131.294	0.0147061	0.0735304								904
905	392,30435	392,26086	0.001797	0.00898502									905	132.806	59.1389	0.0151326	0.0756631								905	274.052	16.0517	0.0167822	0.0839109								905	58.8824	132	0.00241939	0.0120969								905
906	392,37234	392,20212	0.00357751	0.0178876									906	132.526	59.8421	0.0034065	0.0170325								906	274.885	16.1538	0.0602625	0.301312								906	58.8143	131.9	0.00545386	0.0272693								906
907	392,19388	392,2143	0.00378499	0.018925									907	132.65	59.725	0.00536465	0.0268233								907	277.823	16.8226	0.0504246	0.252123								907	59.0833	131.944	0.0104883	0.0524415								907
908	392,26086	392,3913	0.00168725	0.00843624									908	132.5	59.9474	0.00257962	0.0128981								908	280.315	17.2037	0.120269	0.601347								908	59.0938	132.469	0	0								908
909	392,2447	392,3085	0	0									909	132.628	59.9615	0.000725069	0.00362534								909	286.278	17.9815	0.0906497	0.453249								909	59.0938	132.469	0	0								909
910	392,2447	392,3085	0.00190352	0.00951762									910	132.603	59.9872	0	0								910	290.722	18.8704	0.0973511	0.486755								910	59.0938	132.469	0.00336647	0.0168323								910
911	392,20212	392,39362	0	0									911	132.603	59.9872	0.0025103	0.0125515								911	295.357	20.3571	0.152196	0.760979								911	59.1452	132.629	0	0								911
912	392,20212	392,39362	0.00240701	0.012035									912	132.524	60.0854	0.00261085	0.0130543								912	302.776	22.0517	0.118402	0.592008								912	59.1452	132.629	0.00157721	0.00788603								912
913	392,14584	392,5	0.000308201	0.001541									913	132.4	60.125	0	0								913	308.4	23.9	0.0648452	0.324226								913	59.1875	132.562	0	0								913
914	392,13043	392,5	0.00375158	0.0187579									914	132.4	60.125	0.00447899	0.022395								914	311.533	24.7333	0.0145705	0.0728524								914	59.1875	132.562	0	0								914
915	392,125	392,3125	0.00223857	0.0111929									915	132.581	60.2568	0.0021622	0.010811								915	312.241	24.9074	0.104945	0.524725								915	59.1875	132.562	0.00131761	0.00658805								915
916	392,20212	392,39362	0.00496242	0.0248121									916	132.473	60.2568	0.000924708	0.00462354								916	317.204	26.6111	0.176194	0.880968								916	59.1667	132.5	0.00824344	0.0412172								916
917	392,07446	392,60638	0.00256218	0.0128109									917	132.474	60.2105	0.000924708	0.00462354								917	325.54	29.46	0.0734206	0.367103								917	58.8333	132.258	0.00303032	0.0151516								917
918	392,14584	392,5	0.00256218	0.0128109									918	132.473	60.2568	0	0								918	328.944	30.8333	0.130579	0.652895								918	58.9545	132.348	0.00295821	0.014791								918
919	392,07446	392,60638	0.00256218	0.0128109									919	132.473	60.2568	0.00118077	0.00590383								919	334.786	33.75	0.126947	0.634734								919	59.0882	132.412	0.00360979	0.0180489								919
920	392,14584	392,5	0.00256218	0.0128109									920	132.474	60.3158	0.00118077	0.00590383								920	340.821	35.7143	0.113278	0.566391								920	59.1875	132.562	0.00467875	0.0233937								920
921	392,07446	392,60638	0.00256218	0.0128109									921	132.473	60.2568	0	0								921	345.672	38.6379	0.0323651	0.161825								921	59.1857	132.329	0.000996692	0.00498346								921
922	392,14584	392,5	0.00488051	0.0244026									922	132.473	60.2568	0.000251025	0.00125512								922	347.1	39.4	0.104337	0.521686								922	59.2353	132.324	0.00292781	0.014639								922
923	392,0	392,69565	0	0									923	132.474	60.2692	0.000251025	0.00125512								923	351.907	41.4259	0.117141	0.585703								923	59.2273	132.47	0.00218521	0.0109261								923
924	392,0	392,69565	0.00232495	0.0116247									924	132.473	60.2568	0.00279627	0.0139814								924	356.893	44.5	0.0866195	0.433097								924	59.1364	132.409	0.00440233	0.0220116								924
925	392,07446	392,60638	0.00232495	0.0116247									925	132.333	60.25	0.000950292	0.00475146								925	360.667	46.625	0.0715168	0.357584								925	59.1452	132.629	0	0								925
926	392,0	392,69565	0	0									926	132.338	60.2027	0.00637976	0.0318988								926	363.643	48.6071	0.0907701	0.45385								926	59.1452	132.629	0.00157721	0.00788603								926
927	392,0	392,69565	0.0024506	0.012253									927	132.222	60.5	0.00462945	0.0231473								927	367.346	51.2308	0.0612918	0.306459								927	59.1875	132.562	0	0								927
928	392,0	392,81818	0.00978906	0.0489453									928	132.186	60.2714	0	0								928	369.958	52.8333	0.13748	0.6874								928	59.1875	132.562	0	0								928
929	391,96808	392,32977	0.00238745	0.0119373									929	132.186	60.2714	0.00686772	0.0343386								929	375.4	57.0333	0.121776	0.608878								929	59.1875	132.562	0.00102342	0.0051171								929
930	391,91666	392,4375	0.00238745	0.0119373									930	132.167	59.9286	0.00442276	0.0221138								930	380.46	60.42	0.135756	0.678778								930	59.1364	132.561	0.00729641	0.0364821								930
931	391,96808	392,32977	0.00475765	0.0237882									931	131.963	59.8415	0.0179142	0.0895709								931	385.5	64.9667	0.103605	0.518027								931	59.2353	132.912	0.00207904	0.0103952								931
932	391,8617	392,54254	0	0									932	132.794	60.1765	0.00277356	0.0138678								932	389.389	68.3889	0.108999	0.544994								932	59.2714	132.814	0.00562786	0.0281393								932
933	391,8617	392,54254	0	0									933	132.808	60.0385	0.000911918	0.00455959								933	393.5	71.9667	0.0879966	0.439983								933	59.1571	133.071	0.00428202	0.0214101								933
934	391,8617	392,54254	0.00238748	0.0119374									934	132.849	60.0581	0.00439682	0.0219841								934	396.786	74.8929	0.0765171	0.382586								934	59.3125	133.219	0.006331	0.031655								934
935	391,91306	392,43478	0.00238748	0.0119374									935	132.731	60.2436	0.00256413	0.0128206								935	399.685	77.3889	0.0757246	0.378623								935	59.2353	132.912	0.0168505	0.0842523								935
936	391,8617	392,54254	0.00238748	0.0119374									936	132.731	60.3718	0.00553991	0.0276996								936	402.357	80.0714	0.0436337	0.218168								936	59.7258	133.597	0.0052484	0.026242								936
937	391,91306	392,43478	0	0									937	132.5	60.525	0.00994292	0.0497146								937	403.094	82.125	0.0481064	0.240532								937	59.9167	133.417	0.00416043	0.0208021								937
938	391,91306	392,43478	0	0									938	132.068	60.7703	0.00596836	0.0298418								938	405.093	83.463	0.0643252	0.321626								938	59.803	133.591	0.00214113	0.0107057								938
939	391,91306	392,43478	0	0									939	132.295	60.5769	0.00697526	0.0348763								939	407.722	85.3148	0.0687133	0.343567								939	59.9062	133.562	0.00684277	0.0342139								939
940	391,91306	392,43478	0.00115753	0.00578763									940	132.09	60.859	0.00359428	0.0179714								940	409.917	87.9583	0.0913368	0.456684								940	59.5857	133.443	0.00726508	0.0363254								940
941	391,87778	392,3889	0.00115753	0.00578763									941	132.149	60.6892	0.0132306	0.0661531								941	413.125	91.2083	0.0518808	0.259404								941	59.9444	133.5	0.00244996	0.0122498								941
942	391,91306	392,43478	0.00115753	0.00578763									942	132.605	60.2105	0.00908453	0.0454227								942	414.9	93.1	0.0381914	0.190957								942	60.0294	133.588	0.00159604	0.0079802								942
943	391,87778	392,3889	0.00115753	0.00578763									943	133.059	60.2353	0.00609639	0.030482								943	415.907	94.7222	0.060741	0.303705								943	59.9545	133.561	0.00151524	0.00757618								943
944	391,91306	392,43478	0	0									944	132.824	60.0405	0.0107701	0.0538507								944	417.891	97.0217	0.0683183	0.341592								944	60	133.5	0.00395285	0.0197643								944
945	391,91306	392,43478	0	0									945	133.338	60.2027	0.00598991	0.0299495								945	419.357	100.107	0.0467052	0.233526								945	59.8125	133.438	0.00205098	0.0102549								945
946	391,91306	392,43478	0.00196588	0.0098294									946	133.45	59.925	0.0090139	0.0450695								946	421.121	101.638	0.0676115	0.338058								946	59.9118	133.412	0.00273031	0.0136516								946
947	391,81818	392,4091	0.0012586	0.00629302									947	133	59.95	0.00460978	0.0230489								947	423.462	104.077	0.0889819	0.444909								947	60.0455	133.439	0.00241356	0.0120678								947
948	391,87778	392,3889	0	0									948	133.225	60	0.00269514	0.0134757								948	426	107.731	0.0398965	0.199482								948	59.9571	133.357	0.00559976	0.0279988								948
949	391,87778	392,3889	0	0									949	133.329	60.0854	0.00255271	0.0127635								949	427.115	109.385	0.0749621	0.37481								949	59.803	133.591	0.00532649	0.0266324								949
950	391,87778	392,3889	0.0012586	0.00629302									950	133.452	60.1191	0.00428303	0.0214152								950	429.375	112.375	0.0924852	0.462426								950	59.7571	133.329	0.00714262	0.0357131								950
951	391,81818	392,4091	0.00196588	0.0098294									951	133.244	60.1667	0.00203009	0.0101504								951	431.833	116.292	0.104301	0.521505								951	59.6765	133.676	0.00242452	0.0121226								951
952	391,91306	392,43478	0.00196588	0.0098294									952	133.2	60.075	0.00492444	0.0246222								952	434.42	120.82	0.0565904	0.282952								952	59.5606	133.712	0.000816945	0.00408472								952
953	391,81818	392,4091	0.0012586	0.00629302									953	132.975	60.175	0.00354168	0.0177084								953	436.036	123.143	0.0782889	0.391444								953	59.5571	133.671	0.00564807	0.0282404								953
954	391,87778	392,3889	0.0012586	0.00629302									954	132.905	60.3378	0.0089148	0.044574								954	438.107	126.464	0.0169581	0.0847904								954	59.3125	133.812	0.00637379	0.0318689								954
955	391,81818	392,4091	0	0									955	132.473	60.4459	0.00378381	0.018919								955	437.74	125.7	0.0287815	0.143908								955	59.625	133.75	0.00784401	0.03922								955
956	391,81818	392,4091	0.001929	0.00964498									956	132.473	60.2568	0	0								956	438	127.115	0.0337267	0.168634								956	59.8235	133.412	0.00426269	0.0213134								956
957	391,80234	392,31396	0	0									957	132.473	60.2568	0	0								957	439.208	128.292	0.00533622	0.0266811								957	59.7571	133.614	0.00931808	0.0465904								957
958	391,80234	392,31396	0.001929	0.00964498									958	132.473	60.2568	0.00108112	0.00540561								958	439.042	128.083	0.0110036	0.0550182								958	59.6176	134.059	0.00856475	0.0428238								958
959	391,81818	392,4091	0.001929	0.00964498									959	132.473	60.2027	0.00602746	0.0301373								959	438.804	127.587	0.0508457	0.254228								959	59.5	133.647	0.0164813	0.0824065								959
960	391,80234	392,31396	0.001929	0.00964498									960	132.2	60.075	0.00232314	0.0116157								960	437.974	125.184	0.0448571	0.224286								960	59.9706	132.971	0.00737239	0.0368619								960
961	391,81818	392,4091	0.00236394	0.0118197									961	132.09	60.0385	0.00390558	0.0195279								961	436.543	123.457	0.0165379	0.0826894								961	59.9516	133.339	0.0029195	0.0145975								961
962	391,7	392,4111	0.00181166	0.00905832									962	132.269	60.1154	0.00674525	0.0337263								962	436	122.833	0.0431412	0.215706								962	59.8793	133.466	0.00836552	0.0418276								962
963	391,71738	392,5	0.00151163	0.00755817									963	132.603	60.1667	0	0								963	435.237	120.816	0.0291717	0.145858								963	59.6212	133.136	0.00609064	0.0304532								963
964	391,75	392,43182	0.00257919	0.0128959									964	132.603	60.1667	0.00534343	0.0267171								964	434.312	119.688	0.00604988	0.0302494								964	59.5909	133.439	0.00428527	0.0214264								964
965	391,80234	392,31396	0.0011104	0.00555201									965	132.338	60.2027	0	0								965	434.029	119.794	0.00315693	0.0157847								965	59.5606	133.227	0	0								965
966	391,75	392,29544	0	0									966	132.338	60.2027	0.00222096	0.0111048								966	433.889	119.722	0.00616941	0.0308471								966	59.5606	133.227	0.00278103	0.0139052								966
967	391,75	392,29544	0.0025201	0.0126005									967	132.269	60.1154	0.0217603	0.108802								967	433.625	119.562	0.0220312	0.110156								967	59.5588	133.088	0.00278103	0.0139052								967
968	391,7	392,4111	0	0									968	133.079	60.8421	0.0278049	0.139024								968	433.033	118.633	0.0471405	0.235702								968	59.5606	133.227	0.0123613	0.0618064								968
969	391,7	392,4111	0.00108247	0.00541233									969	133.554	62.1486	0.0816987	0.408493								969	431.9	116.567	0.00506347	0.0253174								969	59.4394	132.621	0.00850216	0.0425108								969
970	391,75	392,43182	0.00255864	0.0127932									970	132.159	65.9878	0.0949265	0.474632								970	431.971	116.324	0.00438626	0.0219313								970	59.6176	132.235	0.0125114	0.0625569								970
971	391,76086	392,30435	0.00245761	0.012288									971	128.132	68.5	0.0985493	0.492746								971	431.763	116.395	0.0156939	0.0784694								971	60.2429	132.214	0.00132254	0.00661272								971
972	391,7	392,4111	0	0									972	123.605	70.4474	0.180245	0.901225								972	431.722	115.611	0.00590763	0.0295381								972	60.197	132.167	0.0123338	0.0616689								972
973	391,7	392,4111	0	0									973	116.3	75.725	0.211242	1.05621								973	431.429	115.643	0	0								973	60.6471	132.588	0.00131526	0.00657629								973
974	391,7	392,4111	0	0									974	108.554	82.9054	0.157946	0.789732								974	431.429	115.643	0.0122054	0.0610268								974	60.6765	132.529	0.00995687	0.0497843								974
975	391,7	392,4111	0	0									975	102.23	87.6351	0.00954363	0.0477182								975	430.857	115.857	0.00404056	0.0202028								975	61.0455	132.864	0.00388055	0.0194027								975
976	391,7	392,4111	0.00181166	0.00905832									976	102.321	87.1667	0.00211445	0.0105722								976	431	116	0.0575424	0.287712								976	61.2353	132.824	0.00456401	0.02282								976
977	391,71738	392,5	0.00181166	0.00905832									977	102.346	87.2692	0.0201115	0.100558								977	430.5	118.833	0.0307319	0.153659								977	61.2742	133.048	0.00288369	0.0144184								977
978	391,7	392,4111	0.00181166	0.00905832									978	103.295	87.6026	0.00906232	0.0453116								978	432	118.5	0.0276488	0.138244								978	61.25	132.906	0.00288369	0.0144184								978
979	391,71738	392,5	0.00181166	0.00905832									979	103.694	87.3889	0.0336595	0.168297								979	432.636	119.727	0.0499297	0.249648								979	61.2742	133.048	0	0								979
980	391,7	392,4111	0.00453206	0.0226603									980	102.184	88.1316	0.00732884	0.0366442								980	434.208	121.667	0.0644911	0.322456								980	61.2742	133.048	0	0								980
981	391,65555	392,1889	0.00312532	0.0156266									981	102.013	87.8077	0	0								981	436.457	123.978	0.0816226	0.408113								981	61.2742	133.048	0	0								981
982	391,76086	392,30435	0.00245761	0.012288									982	102.013	87.8077	0.00719783	0.0359892								982	438.308	127.615	0.0663762	0.331881								982	61.2742	133.048	0.0076909	0.0384545								982
983	391,7	392,4111	0.00245761	0.012288									983	102.372	87.8333	0.0273599	0.1368								983	440.283	130.283	0.0757168	0.378584								983	61.1765	132.676	0.00193496	0.0096748								983
984	391,76086	392,30435	0.0019092	0.00954599									984	103.684	87.4474	0.0317626	0.158813								984	441.55	133.85	0.0564998	0.282499								984	61.1667	132.773	0	0								984
985	391,70456	392,22726	0.0121961	0.0609803									985	102.972	86.0278	0.0354297	0.177149								985	443.167	136.167	0.176536	0.882681								985	61.1667	132.773	0.0100195	0.0500974								985
986	391,19565	391,8913	0.0240881	0.12044									986	101.357	85.3	0.0117705	0.0588525								986	446.78	144.22	0.107824	0.539119								986	60.9688	132.312	0.00662527	0.0331263								986
987	390,13635	391,31818	0.122751	0.613753									987	101.921	85.1316	0.00332876	0.0166438								987	448.769	149.231	0.0564685	0.282342								987	60.7727	132.045	0.00243907	0.0121954								987
988	384,02173	391,84784	0.107652	0.538262									988	101.974	85.2895	0.00724623	0.0362312								988	451.574	148.907	0.106345	0.531726								988	60.6765	131.971	0.00573049	0.0286524								988
989	378,66327	392,35715	0.148372	0.741861									989	102.333	85.3333	0.0208971	0.104485								989	451.5	154.224	0.0947655	0.473828								989	60.4375	131.812	0.00236478	0.0118239								989
990	371,36047	393,66278	0.116839	0.584193									990	103.372	85.218	0.020278	0.10139								990	453.077	158.692	0.0977851	0.488925								990	60.5	131.712	0.00336613	0.0168307								990
991	366,71277	397,20212	0.13774	0.688701									991	104.365	85.0135	0.0446985	0.223493								991	454.87	163.241	0.0720126	0.360063								991	60.4333	131.867	0.0115951	0.0579754								991
992	363,5909	403,3409	0.236944	1.18472									992	105.729	83.2429	0.0361811	0.180906								992	455.6	166.767	0.0209995	0.104997								992	60.9828	132.052	0.0019507	0.0097535								992
993	356,43478	412,78262	0.194223	0.971115									993	104.824	81.6765	0.0232931	0.116465								993	456.179	167.643	0.105968	0.52984								993	61.0517	131.983	0.00318621	0.015931								993
994	349,2907	419,36047	0.0464232	0.232116									994	105.987	81.6282	0.0172359	0.0861796								994	457.845	172.672	0.114921	0.574603								994	61.1774	132.081	0.00204015	0.0102007								994
995	347,39795	420,70407	0.00726295	0.0363147									995	106.842	81.7368	0.0145997	0.0729985								995	458.219	178.406	0.079856	0.39928								995	61.2742	132.048	0.00568517	0.0284259								995
996	347,7549	420,63727	0.038568	0.19284									996	107.423	81.2949	0.0174695	0.0873476								996	459.75	182.094	0.0471736	0.235868								996	61.4655	132.259	0.00377135	0.0188567								996
997	348,96808	419,1383	0.0552921	0.276461									997	108.125	80.775	0.00513379	0.0256689								997	460.397	184.362	0.0688447	0.344223								997	61.4032	132.081	0.00787145	0.0393572								997
998	351,71738	418,84784	0.0345228	0.172614									998	108.064	80.5256	0.0135777	0.0678886								998	461.052	187.741	0.115539	0.577694								998	61.6429	132.393	0.00929177	0.0464588								998
999	353,02274	419,97726	0.0261405	0.130703									999	107.936	79.859	0.00184893	0.00924465								999	462.367	193.367	0.0775302	0.387651								999	61.371	132.016	0.00107536	0.00537681								999
1000	352,98648	421,28378	0.119435	0.597176									1000	108.013	79.8077	0.00268224	0.0134112								1000	463.071	197.179	0.106619	0.533094								1000	61.3438	132.062	0.00749589	0.0374795								1000
1001	351,5	415,5	0.02	0.1									1001	108.105	79.7105	0.00421053	0.0210526								1001	463.983	202.431	0.0135498	0.0677492								1001	61.569	132.362	0.000689801	0.00344901								1001
1002	351,5	414,5	0.136946	0.684728									1002	108.105	79.5	0.00560995	0.0280498								1002	463.81	203.086	0.0769046	0.384523								1002	61.569	132.328	0.00278196	0.0139098								1002
1003	352,65	421,25	0.0339472	0.169736									1003	108.05	79.225	0.00583096	0.0291548								1003	464.045	206.924	0.035763	0.178815								1003	61.4667	132.233	0.00180775	0.00903875								1003
1004	352,21738	419,6087	0.0253518	0.126759									1004	108.3	79.375	0.00960471	0.0480235								1004	464.015	208.712	0.106052	0.530258								1004	61.5345	132.293	0.00443298	0.0221649								1004
1005	352,41837	418,35715	0.0156322	0.078161									1005	108	79	0.00379434	0.0189717								1005	465.016	213.919	0.11841	0.592049								1005	61.3333	132.2	0.0262509	0.131255								1005
1006	351,82693	417,84616	0.0513356	0.256678									1006	108.134	79.1342	0.00262681	0.0131341								1006	465.468	219.823	0.0614173	0.307087								1006	60.0484	132.468	0.0172276	0.0861379								1006
1007	350,7	415,54	0.0393286	0.196643									1007	108.256	79.1829	0.0044952	0.022476								1007	464.971	222.853	0.0171497	0.0857483								1007	59.5588	133.176	0.00268157	0.0134078								1007
1008	349,20212	414,26596	0.00866128	0.0433064									1008	108.295	78.9615	0.00341377	0.0170689								1008	464.118	222.765	0.00673614	0.0336807								1008	59.5303	133.045	0	0								1008
1009	349,3163	414,6837	0.0176152	0.088076									1009	108.35	78.8	0.00505367	0.0252683								1009	463.781	222.781	0.0183253	0.0916263								1009	59.5303	133.045	0	0								1009
1010	349,375	415,5625	0.0195488	0.0977442									1010	108.192	78.6026	0.0031665	0.0158325								1010	464.147	221.941	0.0072272	0.036136								1010	59.5303	133.045	0	0								1010
1011	348,7	414,85556	0.00964736	0.0482368									1011	108.25	78.75	0.00224213	0.0112107								1011	464.5	221.864	0.00593672	0.0296836								1011	59.5303	133.045	0.00655579	0.032779								1011
1012	348,76828	414,37805	0.00463699	0.0231849									1012	108.354	78.7927	0.0127282	0.0636409								1012	464.389	222.139	0.00836385	0.0418193								1012	59.3485	132.773	0	0								1012
1013	348,575	414,25	0.00105966	0.0052983									1013	108.09	79.3718	0.00990142	0.0495071								1013	464.591	221.773	0.00123999	0.00619997								1013	59.3485	132.773	0.00525651	0.0262826								1013
1014	348,52563	414,26923	0.00269599	0.01348									1014	108.526	79.6053	0.00372165	0.0186083								1014	464.529	221.765	0.00324732	0.0162366								1014	59.1176	132.647	0.00314486	0.0157243								1014
1015	348,64633	414,32925	0.0237445	0.118723									1015	108.658	79.4737	0.00872694	0.0436347								1015	464.472	221.917	0.009672	0.04836								1015	59.0143	132.529	0.00847021	0.042351								1015
1016	349,38095	415,2619	0.0176761	0.0883803									1016	108.338	79.7703	0.00938794	0.0469397								1016	464.306	222.371	0.0112005	0.0560025								1016	59.4091	132.682	0	0								1016
1017	350,17392	415,65216	0.0215905	0.107952									1017	108.09	79.3718	0.0138036	0.0690181								1017	463.9	221.986	0.00239332	0.0119666								1017	59.4091	132.682	0	0								1017
1018	351,049	416,2843	0.0151194	0.0755969									1018	108.77	79.2568	0.00789856	0.0394928								1018	463.895	222.105	0.0103881	0.0519407								1018	59.4091	132.682	0.00123461	0.00617304								1018
1019	351,7	415,9	0.0109721	0.0548605									1019	108.842	78.8684	0.0041593	0.0207965								1019	463.955	222.621	0.00197766	0.00988831								1019	59.4706	132.676	0.00461228	0.0230614								1019
1020	352,01923	416,34616	0.00963479	0.048174									1020	109.013	78.9872	0.0054475	0.0272375								1020	463.875	222.562	0.0135655	0.0678275								1020	59.7	132.7	0.0295963	0.147982								1020
1021	352,3913	416,65216	0.00469382	0.0234691									1021	109.041	78.7162	0.00626323	0.0313162								1021	464.147	221.941	0.00739577	0.0369789								1021	59.2576	131.288	0.0205485	0.102742								1021
1022	352,61365	416,72726	0.00737085	0.0368542									1022	109.141	79.0128	0.000350427	0.00175214								1022	463.929	221.643	0.00305334	0.0152667								1022	60.2838	131.338	0.0214311	0.107155								1022
1023	352,60638	417,09573	0.0072345	0.0361725									1023	109.159	79.0122	0.00282461	0.0141231								1023	464	221.778	0.00228985	0.0114493								1023	60.6143	132.357	0.0102804	0.0514021								1023
1024	352,43616	417,4149	0.0075767	0.0378835									1024	109.125	78.875	0.0020468	0.010234								1024	463.924	221.864	0.00441645	0.0220822								1024	60.9545	132.742	0.00099498	0.0049749								1024
1025	352,67023	417,11703	0.00581925	0.0290963									1025	109.053	78.9474	0.0170105	0.0850526								1025	463.929	221.643	0.00187905	0.00939526								1025	60.9286	132.7	0.00545776	0.0272888								1025
1026	352,4375	417,29166	0.0268854	0.134427									1026	109.5	79.6707	0.00902181	0.045109								1026	463.912	221.735	0.0107721	0.0538606								1026	61.1667	132.833	0.000970372	0.00485186								1026
1027	351,35107	416,5	0.0192723	0.0963617									1027	109.643	79.2429	0.00446279	0.0223139								1027	463.894	221.197	0.0152719	0.0763595								1027	61.1216	132.851	0.0131466	0.0657331								1027
1028	352,26	416,18	0.00399367	0.0199683									1028	109.786	79.4143	0.00560565	0.0280282								1028	464.206	220.5	0.0208942	0.104471								1028	61.0152	133.5	0.0216323	0.108162								1028
1029	352,4592	416,19388	0.0296826	0.148413									1029	110.028	79.5556	0.00229049	0.0114525								1029	464.379	219.47	0.00744966	0.0372483								1029	61.2273	134.561	0.00911109	0.0455554								1029
1030	353,20456	417,47726	0.00308508	0.0154254									1030	110.139	79.5833	0	0								1030	464.333	219.1	0.00274866	0.0137433								1030	60.7727	134.53	0.014265	0.0713249								1030
1031	353,17392	417,32608	0.00470848	0.0235424									1031	110.139	79.5833	0.00291525	0.0145763								1031	464.467	219.133	0.00319568	0.0159784								1031	61.4697	134.682	0.00607457	0.0303728								1031
1032	353,04166	417,52084	0.00256983	0.0128491									1032	110.1	79.4429	0.00277285	0.0138642								1032	464.406	219.281	0.010212	0.05106								1032	61.6936	134.887	0.00173011	0.00865054								1032
1033	353,1383	417,43616	0.00763265	0.0381633									1033	110.029	79.3235	0.00563859	0.028193								1033	464.052	218.914	0	0								1033	61.7667	134.933	0.00876866	0.0438433								1033
1034	353,31818	417,77274	0.00292465	0.0146232									1034	110.139	79.5833	0.00291525	0.0145763								1034	464.052	218.914	0.00197608	0.00988038								1034	62.0172	135.293	0.00154223	0.00771114								1034
1035	353,20212	417,8617	0.00264704	0.0132352									1035	110.1	79.4429	0.00291525	0.0145763								1035	464.1	219	0	0								1035	62.0862	135.328	0.0026066	0.013033								1035
1036	353,15216	417,73914	0.0070821	0.0354105									1036	110.139	79.5833	0.00480667	0.0240334								1036	464.1	219	0	0								1036	62.1562	135.438	0.000992994	0.00496497								1036
1037	353,26596	418,07446	0.00164397	0.00821987									1037	110.147	79.8235	0.0268573	0.134286								1037	464.1	219	0.00259989	0.0129994								1037	62.197	135.409	0.00324636	0.0162318								1037
1038	353,23914	418,15216	0.00414522	0.0207261									1038	109.797	78.527	0.00980577	0.0490289								1038	464.052	218.879	0.00483715	0.0241857								1038	62.25	135.562	0.001956	0.00977998								1038
1039	353,125	417,97916	0.00185485	0.00927425									1039	110.211	78.2632	0.014958	0.0747901								1039	463.812	218.844	0.00265166	0.0132583								1039	62.2742	135.468	0.00209227	0.0104614								1039
1040	353,18085	418,0532	0.00185485	0.00927425									1040	110.588	77.6176	0.0143244	0.0716219								1040	463.906	218.75	0.00284625	0.0142313								1040	62.3788	135.47	0.00141649	0.00708243								1040
1041	353,125	417,97916	0.00185485	0.00927425									1041	110.389	78.3056	0.014423	0.072115								1041	463.765	218.765	0.00224043	0.0112022								1041	62.3438	135.531	0.00531137	0.0265569								1041
1042	353,18085	418,0532	0.00231247	0.0115623									1042	110.194	79	0.00283719	0.0141859								1042	463.712	218.864	0.00698121	0.034906								1042	62.4667	135.767	0.00535949	0.0267975								1042
1043	353,22726	418,1591	0.00170632	0.00853159									1043	110.324	79.0588	0.00214444	0.0107222								1043	463.614	218.529	0.00488399	0.02442								1043	62.5645	136.016	0.00232606	0.0116303								1043
1044	353,30435	418,19565	0.00254251	0.0127125									1044	110.348	78.9545	0	0								1044	463.676	218.765	0.00487424	0.0243712								1044	62.6613	136.081	0.00360652	0.0180326								1044
1045	353,26596	418,07446	0.00669419	0.0334709									1045	110.348	78.9545	0	0								1045	463.438	218.812	0.00327224	0.0163612								1045	62.5	136	0.00317705	0.0158852								1045
1046	353,27274	418,4091	0.00669419	0.0334709									1046	110.348	78.9545	0.00129344	0.0064672								1046	463.274	218.823	0.00299889	0.0149944								1046	62.5645	136.145	0.00172275	0.00861376								1046
1047	353,26596	418,07446	0.00411821	0.0205911									1047	110.412	78.9412	0.00308345	0.0154172								1047	463.155	218.914	0.00307611	0.0153806								1047	62.6	136.067	0.00473751	0.0236876								1047
1048	353,23334	418,27777	0.000729757	0.00364879									1048	110.531	78.8438	0.00290623	0.0145312								1048	463.2	218.767	0.00307611	0.0153806								1048	62.75	136.25	0.00590681	0.0295341								1048
1049	353,26746	418,2907	0.000729757	0.00364879									1049	110.47	78.7121	0.00428548	0.0214274								1049	463.155	218.914	0	0								1049	62.6667	135.967	0	0								1049
1050	353,23334	418,27777	0.00274226	0.0137113									1050	110.5	78.5	0.00309022	0.0154511								1050	463.155	218.914	0.00307611	0.0153806								1050	62.6667	135.967	0.00319385	0.0159692								1050
1051	353,27274	418,4091	0.000454001	0.00227									1051	110.53	78.3485	0.0030008	0.015004								1051	463.2	218.767	0.00189573	0.00947863								1051	62.625	135.812	0.00910016	0.0455008								1051
1052	353,29544	418,4091	0.00290545	0.0145272									1052	110.382	78.3235	0.00128787	0.00643934								1052	463.107	218.786	0	0								1052	62.75	136.25	0.00263194	0.0131597								1052
1053	353,23334	418,27777	0.00239668	0.0119834									1053	110.318	78.3182	0.0156719	0.0783596								1053	463.107	218.786	0	0								1053	62.8333	136.352	0.00225283	0.0112641								1053
1054	353,25	418,1591	0.00172264	0.00861318									1054	110.986	78.7286	0.023035	0.115175								1054	463.107	218.786	0.00574368	0.0287184								1054	62.7333	136.3	0.011353	0.0567651								1054
1055	353,26596	418,07446	0.00500216	0.0250108									1055	111.814	77.9286	0.0284252	0.142126								1055	463.167	219.067	0.01134	0.0567								1055	62.7667	136.867	0.00308096	0.0154048								1055
1056	353,3	418,32224	0.0073626	0.036813									1056	111.262	76.6191	0.0143166	0.071583								1056	463.719	218.938	0.00432898	0.0216449								1056	62.9194	136.887	0.00608646	0.0304323								1056
1057	353,31818	417,95456	0.00447712	0.0223856									1057	111.446	77.3108	0.0142342	0.0711712								1057	463.81	218.741	0	0								1057	63.1774	137.048	0.00232605	0.0116302								1057
1058	353,22726	417,75	0.0025585	0.0127925									1058	111.861	77.8889	0.0358346	0.179173								1058	463.81	218.741	0.00529697	0.0264849								1058	63.0806	137.113	0	0								1058
1059	353,23334	417,87778	0.00149327	0.00746636									1059	112.618	76.2647	0.00539246	0.0269623								1059	464.071	218.786	0.0138001	0.0690006								1059	63.0806	137.113	0.00277492	0.0138746								1059
1060	353,18182	417,93182	0.00276487	0.0138243									1060	112.417	76.4444	0	0								1060	464.19	219.466	0.00788495	0.0394247								1060	63	137	0	0								1060
1061	353,31818	417,95456	0.00610999	0.0305499									1061	112.417	76.4444	0	0								1061	464.179	219.071	0.00396557	0.0198278								1061	63	137	0.00488142	0.0244071								1061
1062	353,25555	417,65555	0.00189226	0.00946131									1062	112.417	76.4444	0	0								1062	464.192	219.269	0.00396557	0.0198278								1062	62.8438	136.812	0.00108749	0.00543745								1062
1063	353,25	417,75	0	0									1063	112.417	76.4444	0.00160606	0.00803029								1063	464.179	219.071	0.00342321	0.017116								1063	62.7903	136.823	0.00226477	0.0113238								1063
1064	353,25	417,75	0.000643186	0.00321593									1064	112.471	76.3857	0.00160606	0.00803029								1064	464.13	218.907	0.00342321	0.017116								1064	62.7667	136.933	0.0011527	0.00576348								1064
1065	353,22726	417,72726	0.00265363	0.0132681									1065	112.417	76.4444	0	0								1065	464.179	219.071	0.00610263	0.0305132								1065	62.8226	136.919	0.00345575	0.0172788								1065
1066	353,28262	417,84784	0.00203162	0.0101581									1066	112.417	76.4444	0	0								1066	464.071	218.786	0.0139177	0.0695883								1066	62.7188	136.781	0.0129617	0.0648085								1066
1067	353,36365	417,9091	0.0041132	0.020566									1067	112.417	76.4444	0.00458121	0.0229061								1067	463.885	218.115	0.00546675	0.0273337								1067	62.7333	136.133	0.0179968	0.089984								1067
1068	353,27777	417,72223	0.000902877	0.00451438									1068	112.639	76.3889	0.00162449	0.00812244								1068	464.15	218.05	0.0096754	0.048377								1068	62.6765	135.235	0.00415935	0.0207968								1068
1069	353,3085	417,7553	0.00192182	0.00960909									1069	112.581	76.4459	0.00411681	0.020584								1069	463.792	218.375	0.0148902	0.0744508								1069	62.8235	135.088	0.0014526	0.00726302								1069
1070	353,28262	417,84784	0.00418887	0.0209443									1070	112.765	76.3529	0	0								1070	463.5	219.06	0	0								1070	62.8939	135.106	0	0								1070
1071	353,39362	417,67023	0.00281899	0.0140949									1071	112.765	76.3529	0.00397031	0.0198516								1071	463.5	219.06	0.00577464	0.0288732								1071	62.8939	135.106	0.00544891	0.0272445								1071
1072	353,3889	417,8111	0.00205047	0.0102524									1072	112.833	76.1667	0.00259076	0.0129538								1072	463.462	219.346	0.000769002	0.00384501								1072	62.9375	135.375	0.00944011	0.0472006								1072
1073	353,47827	417,76086	0	0									1073	112.871	76.0429	0	0								1073	463.462	219.385	0.00544869	0.0272434								1073	62.9828	135.845	0.00309873	0.0154936								1073
1074	353,47827	417,76086	0.00480251	0.0240126									1074	112.871	76.0429	0	0								1074	463.708	219.5	0.00310934	0.0155467								1074	63.125	135.906	0.00119209	0.00596045								1074
1075	353,5	418,0	0.00480251	0.0240126									1075	112.871	76.0429	0	0								1075	463.731	219.654	0.0096786	0.048393								1075	63.1667	135.864	0	0								1075
1076	353,47827	417,76086	0.00447687	0.0223844									1076	112.871	76.0429	0.00308629	0.0154314								1076	463.3	219.433	0.00305639	0.0152819								1076	63.1667	135.864	0.00187197	0.00935987								1076
1077	353,39362	417,96808	0.00367091	0.0183545									1077	112.861	75.8889	0	0								1077	463.19	219.328	0	0								1077	63.25	135.906	0.00449871	0.0224935								1077
1078	353,43332	417,78888	0.00144803	0.00724015									1078	112.861	75.8889	0.0023294	0.011647								1078	463.19	219.328	0	0								1078	63.1364	135.712	0.00836315	0.0418158								1078
1079	353,3913	417,84784	0.00243452	0.0121726									1079	112.765	75.8235	0.0117648	0.058824								1079	463.19	219.328	0.0137277	0.0686387								1079	63.1471	135.294	0.00475333	0.0237667								1079
1080	353,37234	417,96808	0.00324057	0.0162029									1080	112.412	76.2941	0.001668	0.00833999								1080	463.86	219.18	0.010213	0.0510652								1080	63.0938	135.062	0.00825701	0.0412851								1080
1081	353,43616	417,81915	0.0032725	0.0163625									1081	112.357	76.3571	0.0065914	0.032957								1081	463.352	219.13	0.00305445	0.0152723								1081	62.8548	134.726	0.0155107	0.0775533								1081
1082	353,43332	417,65555	0.000846546	0.00423273									1082	112.406	76.0312	0.00546402	0.0273201								1082	463.5	219.167	0.00292385	0.0146193								1082	62.629	133.984	0.00226793	0.0113396								1082
1083	353,39362	417,67023	0	0									1083	112.357	76.3	0.00307728	0.0153864								1083	463.385	219.077	0.00317126	0.0158563								1083	62.7424	133.985	0	0								1083
1084	353,39362	417,67023	0.000951494	0.00475747									1084	112.5	76.2429	0.00111252	0.00556259								1084	463.231	219.038	0.00293095	0.0146547								1084	62.7424	133.985	0.00273756	0.0136878								1084
1085	353,43616	417,64893	0.00212784	0.0106392									1085	112.554	76.2297	0.00315171	0.0157586								1085	463.357	218.964	0.00375623	0.0187812								1085	62.7059	133.853	0.00235294	0.0117647								1085
1086	353,52127	417,71277	0.0120948	0.0604738									1086	112.473	76.0946	0.0054801	0.0274005								1086	463.5	219.086	0.00302595	0.0151297								1086	62.8235	133.853	0.00134305	0.00671525								1086
1087	354,10464	417,8721	0.00232544	0.0116272									1087	112.556	75.8333	0.00304785	0.0152393								1087	463.352	219.056	0.00557205	0.0278603								1087	62.7571	133.843	0	0								1087
1088	354,03488	417,96512	0.00139444	0.00697221									1088	112.557	75.9857	0.00390393	0.0195196								1088	463.62	218.98	0.00191002	0.0095501								1088	62.7571	133.843	0.00311657	0.0155829								1088
1089	354,09525	418,0	0.0029789	0.0148945									1089	112.608	75.7973	0.00277641	0.0138821								1089	463.615	218.885	0.0046269	0.0231345								1089	62.9118	133.824	0.00316775	0.0158387								1089
1090	353,97726	417,9091	0.00277098	0.0138549									1090	112.735	75.8529	0.00306176	0.0153088								1090	463.393	218.821	0.0046269	0.0231345								1090	62.7647	133.765	0.00299926	0.0149963								1090
1091	353,88095	417,8095	0.003589	0.017945									1091	112.729	75.7	0	0								1091	463.615	218.885	0.0046269	0.0231345								1091	62.7353	133.912	0.00394599	0.0197299								1091
1092	353,89536	417,98837	0.00482776	0.0241388									1092	112.729	75.7	0.00168517	0.00842584								1092	463.393	218.821	0.0046269	0.0231345								1092	62.9118	133.824	0.00186907	0.00934536								1092
1093	353,73914	417,80435	0.00593171	0.0296585									1093	112.794	75.6471	0	0								1093	463.615	218.885	0	0								1093	62.8333	133.773	0.000852947	0.00426474								1093
1094	353,98837	417,96512	0.00520028	0.0260014									1094	112.794	75.6471	0	0								1094	463.615	218.885	0.00191002	0.0095501								1094	62.8429	133.814	0.000852947	0.00426474								1094
1095	353,94186	417,7093	0.00441284	0.0220642									1095	112.794	75.6471	0	0								1095	463.62	218.98	0.00191002	0.0095501								1095	62.8333	133.773	0.00138184	0.0069092								1095
1096	353,73254	417,63953	0.00594529	0.0297265									1096	112.794	75.6471	0	0								1096	463.615	218.885	0.00313844	0.0156922								1096	62.7647	133.765	0	0								1096
1097	353,625	417,91666	0.00476762	0.0238381									1097	112.794	75.6471	0	0								1097	463.74	218.98	0	0								1097	62.7647	133.765	0.00212082	0.0106041								1097
1098	353,79544	417,75	0.00689324	0.0344662									1098	112.794	75.6471	0	0								1098	463.74	218.98	0	0								1098	62.7059	133.853	0.00212082	0.0106041								1098
1099	353,5465	417,98837	0.00279061	0.013953									1099	112.794	75.6471	0.00240776	0.0120388								1099	463.74	218.98	0	0								1099	62.7647	133.765	0.00144294	0.00721472								1099
1100	353,5465	418,1279	0.0175933	0.0879663									1100	112.843	75.7571	0.00240776	0.0120388								1100	463.74	218.98	0.0296006	0.148003								1100	62.7424	133.833	0.00315064	0.0157532								1100
1101	353,43332	417,25555	0.0253439	0.126719									1101	112.794	75.6471	0.00240776	0.0120388								1101	463.731	217.5	0.0105684	0.0528418								1101	62.5938	133.781	0.00125	0.00625001								1101
1102	352,47562	418,08536	0.0141218	0.0706092									1102	112.843	75.7571	0.00155559	0.00777793								1102	463.26	217.74	0.00648134	0.0324067								1102	62.5938	133.844	0.00576223	0.0288111								1102
1103	352,58694	418,78262	0.0220761	0.11038									1103	112.889	75.6944	0.00236122	0.0118061								1103	463.192	217.423	0.00270192	0.0135096								1103	62.4062	133.625	0.00232266	0.0116133								1103
1104	353,0476	419,7857	0.00778924	0.0389462									1104	112.843	75.5857	0.00289783	0.0144891								1104	463.26	217.54	0.00288445	0.0144222								1104	62.5	133.694	0.00587474	0.0293737								1104
1105	352,96667	420,16666	0.00756915	0.0378458									1105	112.853	75.4412	0.00511597	0.0255799								1105	463.18	217.66	0.00329849	0.0164925								1105	62.6818	133.924	0.00473358	0.0236679								1105
1106	352,67776	419,9222	0.00290996	0.0145498									1106	112.889	75.6944	0.00275491	0.0137745								1106	463.14	217.82	0.00180594	0.00902971								1106	62.5	133.773	0.00235239	0.011762								1106
1107	352,5435	419,97827	0.00334198	0.0167099									1107	112.9	75.5571	0.00275491	0.0137745								1107	463.154	217.731	0.00213121	0.0106561								1107	62.5938	133.844	0.00505629	0.0252815								1107
1108	352,47958	420,13266	0.0128431	0.0642155									1108	112.889	75.6944	0.00275491	0.0137745								1108	463.26	217.74	0	0								1108	62.5294	134.088	0.00542334	0.0271167								1108
1109	352,36957	419,5	0.00104573	0.00522864									1109	112.9	75.5571	0.00250299	0.0125149								1109	463.26	217.74	0.00187729	0.00938644								1109	62.4706	133.824	0.00328619	0.0164309								1109
1110	352,32224	419,52222	0.00174921	0.00874605									1110	112.853	75.4412	0.00250299	0.0125149								1110	463.25	217.833	0.00343577	0.0171788								1110	62.4394	133.985	0.00461581	0.0230791								1110
1111	352,29166	419,60416	0.00261935	0.0130967									1111	112.9	75.5571	0.00250299	0.0125149								1111	463.292	217.667	0.00416673	0.0208336								1111	62.5303	134.197	0.00622624	0.0311312								1111
1112	352,3085	419,73404	0.00261935	0.0130967									1112	112.853	75.4412	0	0								1112	463.167	217.5	0.002031	0.010155								1112	62.3387	133.952	0.00148654	0.00743271								1112
1113	352,29166	419,60416	0.00256072	0.0128036									1113	112.853	75.4412	0.00250299	0.0125149								1113	463.26	217.54	0.00609263	0.0304632								1113	62.2667	133.933	0	0								1113
1114	352,26596	419,47873	0.00425541	0.021277									1114	112.9	75.5571	0.00275491	0.0137745								1114	463.14	217.82	0.0052004	0.026002								1114	62.2667	133.933	0.00428343	0.0214171								1114
1115	352,26596	419,6915	0	0									1115	112.889	75.6944	0.00275491	0.0137745								1115	463.056	217.574	0.0052004	0.026002								1115	62.4375	134.062	0.00428343	0.0214171								1115
1116	352,26596	419,6915	0	0									1116	112.9	75.5571	0.00275491	0.0137745								1116	463.14	217.82	0	0								1116	62.2667	133.933	0	0								1116
1117	352,26596	419,6915	0.00665226	0.0332613									1117	112.889	75.6944	0.00261864	0.0130932								1117	463.14	217.82	0	0								1117	62.2667	133.933	0	0								1117
1118	352,3125	420,02084	0.00212114	0.0106057									1118	112.905	75.8243	0.00261864	0.0130932								1118	463.14	217.82	0	0								1118	62.2667	133.933	0.00230612	0.0115306								1118
1119	352,26596	419,92554	0.00212114	0.0106057									1119	112.889	75.6944	0.00275491	0.0137745								1119	463.14	217.82	0	0								1119	62.2742	134.048	0	0								1119
1120	352,3125	420,02084	0.0037731	0.0188655									1120	112.9	75.5571	0	0								1120	463.14	217.82	0	0								1120	62.2742	134.048	0.00131652	0.0065826								1120
1121	352,29166	419,83334	0.0037731	0.0188655									1121	112.9	75.5571	0	0								1121	463.14	217.82	0.00353507	0.0176754								1121	62.2333	134.1	0.0137649	0.0688244								1121
1122	352,3125	420,02084	0.00152055	0.00760276									1122	112.9	75.5571	0.00534474	0.0267237								1122	462.978	217.891	0.00221682	0.0110841								1122	62.4118	134.765	0	0								1122
1123	352,32977	419,9468	0.00516234	0.0258117									1123	112.905	75.8243	0.00534474	0.0267237								1123	463	218	0.00169706	0.0084853								1123	62.4118	134.765	0.00287035	0.0143518								1123
1124	352,2551	420,19388	0.00555188	0.0277594									1124	112.9	75.5571	0.00275491	0.0137745								1124	463.06	217.94	0.0019071	0.00953552								1124	62.5	134.652	0.00473358	0.0236679								1124
1125	352,33673	419,92856	0.00210696	0.0105348									1125	112.889	75.6944	0.00275491	0.0137745								1125	463.077	217.846	0.0019071	0.00953552								1125	62.3182	134.5	0.0106873	0.0534363								1125
1126	352,29166	419,83334	0.00210696	0.0105348									1126	112.9	75.5571	0.00275491	0.0137745								1126	463.06	217.94	0	0								1126	61.9375	134.875	0	0								1126
1127	352,33673	419,92856	0.00190816	0.00954082									1127	112.889	75.6944	0.00282709	0.0141354								1127	463.06	217.94	0.00169706	0.0084853								1127	61.9375	134.875	0.283104	1.41552								1127
1128	352,3125	420,02084	0.00131753	0.00658767									1128	112.905	75.5541	0.001402	0.00701								1128	463	218	0.00169706	0.0084853								1128	52.1191	145.071	0.14439	0.721949								1128
1129	352,375	420,04166	0.00210183	0.0105091									1129	112.843	75.5857	0	0								1129	463.06	217.94	0	0								1129	53.8667	138.067	0.0484608	0.242304								1129
1130	352,32977	419,9468	0.00210183	0.0105091									1130	112.843	75.5857	0	0								1130	463.06	217.94	0	0								1130	53.5333	135.667	0.146746	0.733732								1130
1131	352,375	420,04166	0.00461725	0.0230863									1131	112.843	75.5857	0	0								1131	463.06	217.94	0.00169706	0.0084853								1131	54.9516	128.468	0.124253	0.621264								1131
1132	352,3	420,26	0.00151712	0.0075856									1132	112.843	75.5857	0.001402	0.00701								1132	463	218	0.00307437	0.0153718								1132	57.54	122.82	0.135793	0.678965								1132
1133	352,32977	420,32977	0.0051243	0.0256215									1133	112.905	75.5541	0.001402	0.00701								1133	462.891	217.891	0.00307437	0.0153718								1133	62.3929	118.071	0.156779	0.783895								1133
1134	352,3085	420,5851	0.00149177	0.00745883									1134	112.843	75.5857	0	0								1134	463	218	0.00343997	0.0171999								1134	66.0172	111.121	0.204294	1.02147								1134
1135	352,34784	420,52173	0	0									1135	112.843	75.5857	0	0								1135	462.846	218.077	0.0211523	0.105762								1135	72.6667	103.367	0.194601	0.973007								1135
1136	352,34784	420,52173	0	0									1136	112.843	75.5857	0.00236122	0.0118061								1136	462.328	217.155	0.0038424	0.019212								1136	78.3929	95.5	0.297953	1.48976								1136
1137	352,34784	420,52173	0	0									1137	112.889	75.6944	0.00236122	0.0118061								1137	462.38	217.34	0.00576889	0.0288445								1137	88.0185	84.1296	0.162102	0.81051								1137
1138	352,34784	420,52173	0.00149177	0.00745883									1138	112.843	75.5857	0.001402	0.00701								1138	462.62	217.5	0	0								1138	93.5769	78.2308	0.115392	0.576962								1138
1139	352,3085	420,5851	0.00194407	0.00972034									1139	112.905	75.5541	0	0								1139	462.62	217.5	0	0								1139	98.3571	75	0.297302	1.48651								1139
1140	352,31818	420,68182	0.0044822	0.022411									1140	112.905	75.5541	0	0								1140	462.62	217.5	0.00576889	0.0288445								1140	108.914	64.5345	0.112015	0.560074								1140
1141	352,22342	420,47873	0.0015338	0.00766902									1141	112.905	75.5541	0	0								1141	462.38	217.34	0	0								1141	114.5	64.9375	0.0389336	0.194668								1141
1142	352,28723	420,52127	0.000890141	0.00445071									1142	112.905	75.5541	0.00282709	0.0141354								1142	462.38	217.34	0.00166415	0.00832074								1142	112.591	65.3182	0.0409994	0.204997								1142
1143	352,27777	420,47778	0.00108717	0.00543584									1143	112.889	75.6944	0.00282709	0.0141354								1143	462.385	217.423	0.00481687	0.0240843								1143	110.781	66.2812	0.142738	0.713688								1143
1144	352,22342	420,47873	0.00398572	0.0199286									1144	112.905	75.5541	0.00282709	0.0141354								1144	462.273	217.636	0.00414494	0.0207247								1144	104.19	69.0172	0.146028	0.73014								1144
1145	352,33334	420,3125	0.00553247	0.0276624									1145	112.889	75.6944	0.00282709	0.0141354								1145	462.167	217.458	0.00527052	0.0263526								1145	97.8103	72.569	0.0885215	0.442608								1145
1146	352,34445	420,5889	0.0071956	0.035978									1146	112.905	75.5541	0	0								1146	462.417	217.542	0	0								1146	94.4524	75.4524	0.0972677	0.486338								1146
1147	352,16	420,28	0.00588417	0.0294208									1147	112.905	75.5541	0	0								1147	462.417	217.542	0.00177666	0.00888332								1147	90	77.4091	0.125846	0.629228								1147
1148	352,4111	420,43332	0.00220026	0.0110013									1148	112.905	75.5541	0	0								1148	462.413	217.63	0.00848598	0.0424299								1148	84.6905	80.7857	0.125607	0.628036								1148
1149	352,3085	420,39362	0.00177223	0.00886113									1149	112.905	75.5541	0	0								1149	462.786	217.833	0.0118046	0.0590229								1149	79.4286	84.2143	0.0587723	0.293861								1149
1150	352,22916	420,35416	0.00167725	0.00838626									1150	112.905	75.5541	0.00282709	0.0141354								1150	462.196	217.848	0.0116663	0.0583315								1150	77.3235	86.2647	0.0615468	0.307734								1150
1151	352,30435	420,3913	0.00238275	0.0119137									1151	112.889	75.6944	0.000675054	0.00337527								1151	462.457	217.326	0.00873871	0.0436936								1151	75.0238	88.3095	0.126179	0.630897								1151
1152	352,22342	420,47873	0	0									1152	112.921	75.6842	0.00281975	0.0140988								1152	462.413	216.891	0.00491921	0.0245961								1152	72.5357	94.1071	0.086579	0.432895								1152
1153	352,22342	420,47873	0.00205469	0.0102734									1153	112.905	75.8243	0.0035274	0.017637								1153	462.239	216.717	0	0								1153	69.8929	97.5357	0.10737	0.536852								1153
1154	352,14444	420,54443	0.00320501	0.016025									1154	112.921	76	0.00255083	0.0127541								1154	462.239	216.717	0.00679137	0.0339569								1154	66.2727	101.5	0.144222	0.721112								1154
1155	352,23334	420,67776	0.0072892	0.036446									1155	112.959	76.1216	0	0								1155	462.5	216.5	0.00277373	0.0138686								1155	62.2727	107.5	0.14533	0.726649								1155
1156	352,0111	420,3889	0.01045	0.0522501									1156	112.959	76.1216	0	0								1156	462.385	216.423	0	0								1156	57	112.5	0.0900175	0.450088								1156
1157	352,26086	420,84784	0.00209528	0.0104764									1157	112.959	76.1216	0	0								1157	462.385	216.423	0	0								1157	55.0625	116.562	0.0963187	0.481594								1157
1158	352,27777	420,74445	0.00209528	0.0104764									1158	112.959	76.1216	0	0								1158	462.385	216.423	0	0								1158	52.5588	120.676	0.070627	0.353135								1158
1159	352,26086	420,84784	0.00341707	0.0170853									1159	112.959	76.1216	0.0016216	0.00810802								1159	462.385	216.423	0.00154115	0.00770576								1159	50.6429	123.643	0.11445	0.572249								1159
1160	352,32977	420,6915	0.00341707	0.0170853									1160	113.041	76.1216	0.0116071	0.0580355								1160	462.38	216.5	0.00260001	0.013								1160	48.2333	128.833	0.0952625	0.476312								1160
1161	352,26086	420,84784	0	0									1161	112.794	76.6471	0.0129285	0.0646423								1161	462.25	216.5	0.00310058	0.0155029								1161	46.45	133.25	0.155683	0.778413								1161
1162	352,26086	420,84784	0.00744559	0.037228									1162	112.157	76.7571	0.00927126	0.0463563								1162	462.385	216.423	0.00154115	0.00770576								1162	43.15	140.3	0.0547815	0.273907								1162
1163	352,3125	420,47916	0.00277166	0.0138583									1163	111.959	76.3378	0.00680529	0.0340264								1163	462.38	216.5	0.00154115	0.00770576								1163	42.15	142.85	0.10232	0.5116								1163
1164	352,17392	420,47827	0	0									1164	112	76	0	0								1164	462.385	216.423	0	0								1164	40.2778	147.611	0.117673	0.588366								1164
1165	352,17392	420,47827	0	0									1165	112	76	0.00256398	0.0128199								1165	462.385	216.423	0.00790104	0.0395052								1165	37.7	152.9	0.126907	0.634537								1165
1166	352,17392	420,47827	0.00179326	0.00896632									1166	112.041	76.1216	0.0021865	0.0109325								1166	462.761	216.543	0.00790104	0.0395052								1166	35.8529	158.971	0.10799	0.53995								1166
1167	352,08694	420,4565	0.0027404	0.013702									1167	112.083	76.2222	0	0								1167	462.385	216.423	0	0								1167	34.1667	164.1	0.109011	0.545055								1167
1168	352,12222	420,5889	0.00220783	0.0110392									1168	112.083	76.2222	0	0								1168	462.385	216.423	0	0								1168	32.5	169.289	0.186827	0.934135								1168
1169	352,18182	420,68182	0	0									1169	112.083	76.2222	0	0								1169	462.385	216.423	0	0								1169	30.6579	178.447	0.197162	0.985811								1169
1170	352,18182	420,68182	0.0010336	0.00516798									1170	112.083	76.2222	0.00179954	0.00899771								1170	462.385	216.423	0	0								1170	27.9167	187.917	0.109803	0.549015								1170
1171	352,23334	420,67776	0.0010336	0.00516798									1171	112.129	76.3	0.00179954	0.00899771								1171	462.385	216.423	0.00467157	0.0233578								1171	27.5526	193.395	0.180248	0.901242								1171
1172	352,18182	420,68182	0	0									1172	112.083	76.2222	0.00179954	0.00899771								1172	462.5	216.22	0.00420185	0.0210092								1172	26.25	202.312	0.0897385	0.448692								1172
1173	352,18182	420,68182	0.00284769	0.0142385									1173	112.129	76.3	0.00179954	0.00899771								1173	462.346	216.077	0.00530496	0.0265248								1173	25.1667	206.667	0.119601	0.598006								1173
1174	352,14444	420,54443	0	0									1174	112.083	76.2222	0	0								1174	462.38	216.34	0.00340757	0.0170378								1174	24.7667	212.633	0.0799203	0.399602								1174
1175	352,14444	420,54443	0.00284769	0.0142385									1175	112.083	76.2222	0.00566143	0.0283072								1175	462.278	216.204	0.000806821	0.0040341								1175	25.25	216.6	0.0862916	0.431458								1175
1176	352,18182	420,68182	0.00284769	0.0142385									1176	112.257	76.4459	0.00686239	0.034312								1176	462.308	216.231	0.000806821	0.0040341								1176	24.4167	220.833	0.153343	0.766714								1176
1177	352,14444	420,54443	0.00226632	0.0113316									1177	112.441	76.7353	0.00245203	0.0122602								1177	462.278	216.204	0.00340757	0.0170378								1177	24.3333	228.5	0.0743626	0.371813								1177
1178	352,25555	420,56668	0.00443341	0.022167									1178	112.5	76.8429	0.00171141	0.00855707								1178	462.38	216.34	0.00340757	0.0170378								1178	24.7	232.2	0.0683945	0.341972								1178
1179	352,11703	420,39362	0.00164817	0.00824084									1179	112.556	76.7778	0.00138302	0.00691509								1179	462.278	216.204	0.00377677	0.0188839								1179	24.1	235.567	0.159761	0.798806								1179
1180	352,08	420,32	0.00220469	0.0110234									1180	112.614	76.8143	0	0								1180	462.093	216.241	0.00468486	0.0234243								1180	25.0333	243.5	0.211562	1.05781								1180
1181	352,0102	420,23468	0.00317882	0.0158941									1181	112.614	76.8143	0	0								1181	462.315	216.315	0.0013975	0.00698748								1181	25.8636	254.045	0.0633553	0.316777								1181
1182	352,01065	420,39362	0.00304053	0.0152027									1182	112.614	76.8143	0	0								1182	462.38	216.34	0	0								1182	26.4048	257.167	0.173973	0.869863								1182
1183	352,0909	420,52274	0.00234398	0.0117199									1183	112.614	76.8143	0	0								1183	462.38	216.34	0.00467807	0.0233904								1183	28.1818	265.682	0.267448	1.33724								1183
1184	352,16666	420,43332	0.00188044	0.00940222									1184	112.614	76.8143	0.00178062	0.00890312								1184	462.278	216.13	0.00467807	0.0233904								1184	30.2778	278.889	0.118873	0.594364								1184
1185	352,07446	420,4149	0.00432045	0.0216022									1185	112.694	76.8548	0.00984642	0.0492321								1185	462.38	216.34	0.00165692	0.00828459								1185	32.1087	284.543	0.0492463	0.246232								1185
1186	352,1591	420,61365	0.00530852	0.0265426									1186	112.357	77.2143	0.00291359	0.0145679								1186	462.423	216.269	0	0								1186	32.2778	287	0.244344	1.22172								1186
1187	352,01065	420,39362	0.00603343	0.0301672									1187	112.386	77.3571	0.00291359	0.0145679								1187	462.423	216.269	0.00726861	0.0363431								1187	36	298.636	0.128671	0.643355								1187
1188	352,21738	420,17392	0.00511744	0.0255872									1188	112.243	77.3857	0.0025305	0.0126525								1188	462.389	215.907	0.00714658	0.0357329								1188	38.15	304.7	0.0848272	0.424136								1188
1189	352,31818	420,4091	0.00160345	0.00801723									1189	112.206	77.2647	0.00569341	0.0284671								1189	462.071	216.071	0.0028899	0.0144495								1189	39.1875	308.812	0.157762	0.788808								1189
1190	352,32977	420,32977	0.00260628	0.0130314									1190	112.406	77.0625	0.00213247	0.0106623								1190	462.204	216.13	0.00703298	0.0351649								1190	42.65	315.9	0.0707082	0.353541								1190
1191	352,22	420,4	0.0075721	0.0378605									1191	112.357	77.1571	0.00291376	0.0145688								1191	461.962	216.385	0.00566221	0.0283111								1191	43.7353	319.265	0.118876	0.594381								1191
1192	352,4565	420,69565	0.00672313	0.0336157									1192	112.329	77.0143	0.00235592	0.0117796								1192	461.679	216.393	0.00294531	0.0147266								1192	47.1154	324.154	0.196287	0.981435								1192
1193	352,54166	421,02084	0.00158417	0.00792086									1193	112.443	76.9857	0	0								1193	461.643	216.536	0	0								1193	51.7857	332.786	0.10702	0.5351								1193
1194	352,54443	421,1	0.00449463	0.0224731									1194	112.443	76.9857	0.00123155	0.00615777								1194	461.643	216.536	0	0								1194	53.2895	337.921	0.273734	1.36867								1194
1195	352,71738	420,9565	0.00221635	0.0110818									1195	112.439	76.9242	0.00351022	0.0175511								1195	461.643	216.536	0.00152348	0.00761738								1195	60.587	349.5	0.108853	0.544264								1195
1196	352,73914	420,84784	0.00350545	0.0175273									1196	112.386	76.7571	0	0								1196	461.672	216.466	0.00339034	0.0169517								1196	64.2778	353.5	0.0425365	0.212682								1196
1197	352,82608	420,69565	0.00129387	0.00646934									1197	112.386	76.7571	0.00192407	0.00962033								1197	461.759	216.611	0	0								1197	64.6429	355.595	0.104284	0.521422								1197
1198	352,80234	420,75583	0.00345326	0.0172663									1198	112.444	76.8333	0.00188603	0.00943015								1198	461.759	216.611	0.00162128	0.00810641								1198	67.8913	359.674	0.215301	1.0765								1198
1199	352,77658	420,5851	0.00452436	0.0226218									1199	112.5	76.7571	0.0011861	0.00593052								1199	461.714	216.679	0.00162128	0.00810641								1199	74.2692	368.346	0.146074	0.730371								1199
1200	352,76666	420,8111	0.00442086	0.0221043									1200	112.559	76.7647	0.00163205	0.00816027								1200	461.759	216.611	0.00162128	0.00810641								1200	78.9333	373.967	0.146794	0.733968								1200
1201	352,77658	421,03192	0.00191759	0.00958794									1201	112.621	76.7121	0.00111211	0.00556053								1201	461.714	216.679	0.00162128	0.00810641								1201	83.2143	379.929	0.179371	0.896854								1201
1202	352,71738	420,9565	0.00213342	0.0106671									1202	112.676	76.7059	0.0016117	0.00805851								1202	461.759	216.611	0.00797381	0.039869								1202	89.587	386.239	0.153189	0.765945								1202
1203	352,67776	421,05554	0.00316526	0.0158263									1203	112.614	76.7571	0.0016117	0.00805851								1203	462.152	216.543	0.00316496	0.0158248								1203	95.1539	391.5	0.111915	0.559574								1203
1204	352,52127	421,03192	0.00654772	0.0327386									1204	112.676	76.7059	0	0								1204	462	216.5	0.00571888	0.0285944								1204	99.4167	395.125	0.148202	0.74101								1204
1205	352,64584	420,72916	0.00745381	0.0372691									1205	112.676	76.7059	0	0								1205	462.283	216.543	0.00880575	0.0440288								1205	104.978	400.022	0.0742017	0.371009								1205
1206	352,47916	421,0625	0.000716994	0.00358497									1206	112.676	76.7059	0.00140414	0.0070207								1206	461.86	216.42	0.00609263	0.0304632								1206	107.818	402.409	0.0698396	0.349198								1206
1207	352,5	421,03333	0.000869842	0.00434921									1207	112.742	76.6818	0.00140414	0.0070207								1207	462.14	216.54	0.0107262	0.0536312								1207	110.583	404.542	0.0984017	0.492008								1207
1208	352,54166	421,02084	0.000855671	0.00427835									1208	112.676	76.7059	0.000493014	0.00246507								1208	461.722	216.204	0.00133775	0.00668873								1208	114.413	407.63	0.0647303	0.323652								1208
1209	352,5	421,0111	0.00498288	0.0249144									1209	112.682	76.6818	0.00560128	0.0280064								1209	461.75	216.143	0.00471718	0.0235859								1209	117.306	409.081	0.0164219	0.0821095								1209
1210	352,4592	420,76532	0.00219808	0.0109904									1210	112.814	76.9286	0	0								1210	461.708	216.375	0.00471718	0.0235859								1210	116.55	409.4	0.138809	0.694043								1210
1211	352,5	420,66327	0.00957025	0.0478512									1211	112.814	76.9286	0.00271908	0.0135954								1211	461.75	216.143	0.00314936	0.0157468								1211	122.707	412.603	0.169461	0.847306								1211
1212	352,72916	421,08334	0.00678471	0.0339235									1212	112.794	76.7941	0	0								1212	461.74	216.3	0.0045906	0.022953								1212	129.423	417.769	0.17312	0.8656								1212
1213	352,74445	420,74445	0.00432635	0.0216318									1213	112.794	76.7941	0	0								1213	461.577	216.462	0.0024616	0.012308								1213	136.893	422.143	0.15785	0.78925								1213
1214	352,63635	420,93182	0.00654399	0.0327199									1214	112.794	76.7941	0	0								1214	461.7	216.46	0	0								1214	143.738	426.071	0.181219	0.906093								1214
1215	352,67023	420,60638	0.0100779	0.0503895									1215	112.794	76.7941	0	0								1215	461.7	216.46	0.00162855	0.00814277								1215	151.808	430.192	0.131214	0.656072								1215
1216	352,63043	421,1087	0.00385667	0.0192833									1216	112.794	76.7941	0	0								1216	461.731	216.385	0.00162855	0.00814277								1216	157.808	432.846	0.144546	0.72273								1216
1217	352,66278	420,9186	0.00325541	0.016277									1217	112.794	76.7941	0	0								1217	461.7	216.46	0	0								1217	164.571	435.393	0.221066	1.10533								1217
1218	352,66278	420,75583	0.00282063	0.0141031									1218	112.794	76.7941	0	0								1218	461.7	216.46	0.00329849	0.0164925								1218	174.833	439.5	0.220923	1.10462								1218
1219	352,64584	420,89584	0.00280103	0.0140052									1219	112.794	76.7941	0	0								1219	461.74	216.3	0.00265752	0.0132876								1219	185.385	442.769	0.121963	0.609816								1219
1220	352,76666	420,96667	0.00314348	0.0157174									1220	112.794	76.7941	0	0								1220	461.615	216.346	0.00283667	0.0141834								1220	191.22	444.54	0.135824	0.679118								1220
1221	352,81818	420,81818	0.00604554	0.0302277									1221	112.794	76.7941	0	0								1221	461.7	216.46	0.00855933	0.0427966								1221	197.82	446.14	0.172937	0.864687								1221
1222	352,5851	421,01065	0.238109	1.19054									1222	112.794	76.7941	0.00247263	0.0123631								1222	462.109	216.587	0.00278408	0.0139204								1222	206.26	448.02	0.190138	0.95069								1222
1223	352,60526	409,10526	0.00284369	0.0142184									1223	112.742	76.6818	0	0								1223	462	216.5	0.00179268	0.00896341								1223	215.707	449.086	0.241638	1.20819								1223
1224	352,73077	409,03845	0.00311935	0.0155967									1224	112.742	76.6818	0	0								1224	461.978	216.587	0	0								1224	227.679	450.714	0.244589	1.22295								1224
1225	352,57693	409,06412	0.00797405	0.0398702									1225	112.742	76.6818	0	0								1225	461.978	216.587	0.00179268	0.00896341								1225	239.9	451.157	0.215055	1.07527								1225
1226	352,36365	408,72726	0.00101634	0.0050817									1226	112.742	76.6818	0	0								1226	462	216.5	0	0								1226	250.652	451.318	0.0906142	0.453071								1226
1227	352,3409	408,68182	0.00553702	0.0276851									1227	112.742	76.6818	0	0								1227	462	216.5	0	0								1227	255.18	451.46	0.0174591	0.0872954								1227
1228	352,09525	408,8095	0.00425882	0.0212941									1228	112.742	76.6818	0	0								1228	462	216.5	0	0								1228	256.048	451.371	0.0826417	0.413209								1228
1229	352,0	408,61905	0.00520666	0.0260333									1229	112.742	76.6818	0	0								1229	462	216.5	0	0								1229	260.167	451.033	0.0803627	0.401813								1229
1230	351,775	408,75	0.00411473	0.0205737									1230	112.742	76.6818	0	0								1230	462	216.5	0.00880362	0.0440181								1230	264.177	450.79	0.101275	0.506375								1230
1231	351,7381	408,5476	0	0									1231	112.742	76.6818	0.00124587	0.00622934								1231	462.167	216.093	0.00703401	0.0351701								1231	269.186	450.043	0.185218	0.926092								1231
1232	351,7381	408,5476	0.00211295	0.0105648									1232	112.794	76.6471	0.00591175	0.0295587								1232	462.022	216.413	0.0192165	0.0960823								1232	278.397	449.09	0.203021	1.01511								1232
1233	351,68604	408,63953	0.000805762	0.00402881									1233	112.765	76.9412	0.00219351	0.0109676								1233	461.417	215.667	0.0133099	0.0665495								1233	288.419	447.473	0.062933	0.314665								1233
1234	351,64633	408,64633	0.00693326	0.0346663									1234	112.861	76.8889	0.0072658	0.036329								1234	461.119	215.071	0.0215605	0.107803								1234	291.556	447.222	0.119592	0.597962								1234
1235	351,42682	408,91464	0.00121102	0.00605509									1235	112.5	76.9286	0.00724074	0.0362037								1235	461	214	0.0349615	0.174808								1235	297.257	445.419	0.070596	0.35298								1235
1236	351,38373	408,8721	0.00553465	0.0276733									1236	112.227	77.1667	0.00563663	0.0281831								1236	461.326	212.283	0.00881433	0.0440717								1236	300.608	444.311	0.022353	0.111765								1236
1237	351,14444	409,0111	0.00622456	0.0311228									1237	112	77	0.00800608	0.0400304								1237	461.643	211.976	0.003493	0.017465								1237	301.722	444.222	0.0166646	0.0833228								1237
1238	351,2381	408,7143	0.00242812	0.0121406									1238	111.803	76.6515	0.00270616	0.0135308								1238	461.8	211.9	0.0089039	0.0445195								1238	300.9	444.357	0.001143	0.00571501								1238
1239	351,2619	408,59525	0.00331454	0.0165727									1239	111.9	76.5571	0.000651619	0.00325809								1239	461.761	211.457	0.00467488	0.0233744								1239	300.9	444.3	0.0119338	0.0596688								1239
1240	351,22092	408,75583	0.00867568	0.0433784									1240	111.932	76.5541	0.00767416	0.0383708								1240	461.54	211.38	0.00539587	0.0269794								1240	300.338	444.5	0.00418521	0.020926								1240
1241	350,89026	409,0366	0.00393226	0.0196613									1241	112.222	76.8056	0.00451439	0.0225719								1241	461.804	211.326	0.00292245	0.0146123								1241	300.129	444.5	0.00143006	0.0071503								1241
1242	350,7927	409,2073	0.00238385	0.0119193									1242	112.447	76.7895	0.00297741	0.014887								1242	461.667	211.375	0.00609794	0.0304897								1242	300.194	444.528	0.00335721	0.016786								1242
1243	350,90475	409,16666	0.000671099	0.00335549									1243	112.553	76.6842	0	0								1243	461.731	211.077	0	0								1243	300.076	444.409	0.00066591	0.00332955								1243
1244	350,8721	409,1744	0.00254573	0.0127286									1244	112.553	76.6842	0	0								1244	461.731	211.077	0.00168184	0.00840922								1244	300.043	444.414	0.00191667	0.00958336								1244
1245	350,7619	409,2381	0.00392082	0.0196041									1245	112.553	76.6842	0.00251691	0.0125846								1245	461.796	211.13	0	0								1245	300	444.5	0.00191667	0.00958336								1245
1246	350,94446	409,16666	0.00348187	0.0174093									1246	112.577	76.8077	0.00251691	0.0125846								1246	461.796	211.13	0.00255133	0.0127566								1246	300.043	444.414	0.00191667	0.00958336								1246
1247	350,7857	409,2381	0.000351894	0.00175947									1247	112.553	76.6842	0	0								1247	461.923	211.115	0.00277367	0.0138684								1247	300	444.5	0	0								1247
1248	350,77274	409,25	0.00143745	0.00718724									1248	112.553	76.6842	0.00502454	0.0251227								1248	462	211	0.00447521	0.022376								1248	300	444.5	0.00298421	0.014921								1248
1249	350,70456	409,22726	0.000979577	0.00489789									1249	112.473	76.4459	0.00203645	0.0101823								1249	461.907	211.204	0.00267066	0.0133533								1249	299.864	444.561	0	0								1249
1250	350,73254	409,26746	0.00198108	0.0099054									1250	112.417	76.3611	0.00495341	0.024767								1250	461.796	211.13	0.00267066	0.0133533								1250	299.864	444.561	0	0								1250
1251	350,6905	409,35715	0.00190522	0.00952612									1251	112.557	76.1571	0.00206028	0.0103014								1251	461.907	211.204	0.00267066	0.0133533								1251	299.864	444.561	0	0								1251
1252	350,59756	409,37805	0.00103562	0.00517808									1252	112.471	76.1	0.0125329	0.0626646								1252	461.796	211.13	0.00188729	0.00943646								1252	299.864	444.561	0	0								1252
1253	350,57144	409,33334	0.00103562	0.00517808									1253	112.842	76.6053	0.00313581	0.015679								1253	461.86	211.06	0.00302632	0.0151316								1253	299.864	444.561	0	0								1253
1254	350,59756	409,37805	0.00262663	0.0131331									1254	112.833	76.4487	0.00313581	0.015679								1254	461.907	211.204	0.0043484	0.021742								1254	299.864	444.561	0.00815571	0.0407786								1254
1255	350,47562	409,42682	0.00604661	0.0302331									1255	112.842	76.6053	0.00908548	0.0454274								1255	461.731	211.077	0.00500098	0.0250049								1255	300.271	444.557	0.00739837	0.0369918								1255
1256	350,73254	409,26746	0.00183052	0.00915261									1256	112.921	76.1579	0	0								1256	461.94	210.94	0.00218364	0.0109182								1256	299.912	444.471	0.00204149	0.0102074								1256
1257	350,64285	409,2857	0.00449281	0.0224641									1257	112.921	76.1579	0	0								1257	461.833	210.917	0.0046955	0.0234775								1257	299.864	444.561	0	0								1257
1258	350,5238	409,4762	0.000476606	0.00238303									1258	112.921	76.1579	0.0027479	0.0137395								1258	461.98	211.1	0.00158936	0.00794681								1258	299.864	444.561	0	0								1258
1259	350,5	409,475	0.0114798	0.057399									1259	112.91	76.2949	0.000725281	0.0036264								1259	462.038	211.154	0.00069545	0.00347725								1259	299.864	444.561	0	0								1259
1260	350,60257	408,91025	0.00193863	0.00969313									1260	112.885	76.2692	0.00262246	0.0131123								1260	462.071	211.143	0.0102946	0.051473								1260	299.864	444.561	0	0								1260
1261	350,69513	408,93903	0.00187815	0.00939074									1261	112.875	76.4	0.00492882	0.0246441								1261	461.577	211	0.00185269	0.00926343								1261	299.864	444.561	0.00164575	0.00822876								1261
1262	350,725	408,85	0	0									1262	112.921	76.1579	0.00234284	0.0117142								1262	461.574	211.093	0.00621851	0.0310926								1262	299.941	444.588	0.00131544	0.00657718								1262
1263	350,725	408,85	0.00187815	0.00939074									1263	112.885	76.2692	0.00234284	0.0117142								1263	461.885	211.077	0.00172198	0.00860992								1263	300	444.559	0.00272723	0.0136362								1263
1264	350,69513	408,93903	0.018961	0.094805									1264	112.921	76.1579	0.00733094	0.0366547								1264	461.82	211.02	0.00279586	0.0139793								1264	299.864	444.561	0.00594876	0.0297438								1264
1265	351,34616	409,6282	0.00281674	0.0140837									1265	112.915	76.5244	0.00261104	0.0130552								1265	461.692	211.077	0.00279586	0.0139793								1265	300.056	444.333	0.00397516	0.0198758								1265
1266	351,225	409,7	0.00124724	0.00623618									1266	112.875	76.4	0.00492882	0.0246441								1266	461.82	211.02	0.00172198	0.00860992								1266	299.912	444.471	0.00397516	0.0198758								1266
1267	351,2857	409,7143	0.00628489	0.0314244									1267	112.921	76.1579	0	0								1267	461.885	211.077	0.00575832	0.0287916								1267	300.056	444.333	0	0								1267
1268	351,11365	409,97726	0.0203096	0.101548									1268	112.921	76.1579	0	0								1268	461.607	211	0.00575832	0.0287916								1268	300.056	444.333	0	0								1268
1269	350,3095	409,35715	0.0186848	0.0934242									1269	112.921	76.1579	0.00492882	0.0246441								1269	461.885	211.077	0.003108	0.01554								1269	300.056	444.333	0.00351342	0.0175671								1269
1270	349,6316	410,0	0.0129194	0.064597									1270	112.875	76.4	0.00415761	0.020788								1270	461.74	211.02	0	0								1270	300	444.5	0.00298421	0.014921								1270
1271	349,84784	410,6087	0.0511439	0.255719									1271	112.842	76.6053	0.00535018	0.0267509								1271	461.74	211.02	0	0								1271	299.864	444.561	0	0								1271
1272	347,52563	411,67947	0.0992258	0.496129									1272	112.959	76.3649	0.00587731	0.0293866								1272	461.74	211.02	0	0								1272	299.864	444.561	0.00204149	0.0102074								1272
1273	342,8243	410,0946	0.0221063	0.110531									1273	113.013	76.6539	0.00758093	0.0379047								1273	461.74	211.02	0.0038343	0.0191715								1273	299.912	444.471	0.00186012	0.00930059								1273
1274	341,7195	410,06097	0.00786553	0.0393276									1274	113.025	76.275	0	0								1274	461.923	211.077	0.00224807	0.0112404								1274	300	444.5	0.0101545	0.0507726								1274
1275	342,10974	410,0122	0.00769868	0.0384934									1275	113.025	76.275	0.00138326	0.00691631								1275	461.98	210.98	0.00774472	0.0387236								1275	300.5	444.588	0	0								1275
1276	341,725	410,0	0.00120456	0.00602278									1276	113.064	76.218	0.00314856	0.0157428								1276	462.024	210.595	0.00889096	0.0444548								1276	300.5	444.588	0.00680033	0.0340017								1276
1277	341,7619	409,9524	0.00369325	0.0184662									1277	113.075	76.375	0.00223607	0.0111804								1277	461.625	210.792	0.00309681	0.015484								1277	300.197	444.742	0.00419116	0.0209558								1277
1278	341,9091	409,8409	0.00369325	0.0184662									1278	113.025	76.275	0.00138326	0.00691631								1278	461.761	210.717	0.00347841	0.017392								1278	300.21	444.952	0.0123433	0.0617163								1278
1279	341,7619	409,9524	0.00874199	0.0437099									1279	113.064	76.218	0.00189061	0.00945304								1279	461.587	210.717	0.00319567	0.0159783								1279	300.781	444.719	0.000631306	0.00315653								1279
1280	341,9762	409,57144	0.00791942	0.0395971									1280	113.149	76.1757	0.00782252	0.0391126								1280	461.5	210.583	0	0								1280	300.786	444.75	0.00123614	0.00618071								1280
1281	342,34784	409,43478	0.0166048	0.083024									1281	113.211	75.7895	0.00908964	0.0454482								1281	461.5	210.583	0.00186354	0.00931771								1281	300.741	444.707	0.0151783	0.0758913								1281
1282	341,81818	408,79544	0.00507167	0.0253584									1282	113.192	76.2436	0.00390946	0.0195473								1282	461.583	210.625	0.00408947	0.0204474								1282	299.984	444.661	0	0								1282
1283	341,58163	408,70407	0.00327835	0.0163917									1283	113.139	76.0556	0.000785724	0.00392862								1283	461.385	210.577	0.00523536	0.0261768								1283	299.984	444.661	0.00176803	0.00884017								1283
1284	341,54443	408,54443	0.00471876	0.0235938									1284	113.167	76.0278	0.00352818	0.0176409								1284	461.152	210.457	0.0031355	0.0156775								1284	299.9	444.633	0.00801309	0.0400655								1284
1285	341,3085	408,54254	0.00150669	0.00753343									1285	113.325	75.95	0.00430117	0.0215059								1285	461.283	210.543	0.00915101	0.0457551								1285	299.594	444.375	0.00450695	0.0225347								1285
1286	341,38373	408,5465	0.00547445	0.0273723									1286	113.15	75.825	0.0146219	0.0731097								1286	461.738	210.5	0.0114592	0.0572958								1286	299.719	444.188	0.00259075	0.0129538								1286
1287	341,64893	408,47873	0.000465091	0.00232546									1287	113.079	76.5526	0.0122044	0.0610219								1287	461.167	210.542	0.0114592	0.0572958								1287	299.591	444.167	0.00232166	0.0116083								1287
1288	341,63953	408,5	0.00350916	0.0175458									1288	113.676	76.6765	0.00286549	0.0143274								1288	461.738	210.5	0.00194572	0.00972862								1288	299.676	444.088	0	0								1288
1289	341,5	408,39362	0.00519428	0.0259714									1289	113.778	76.7778	0.00368241	0.018412								1289	461.773	210.591	0	0								1289	299.676	444.088	0.00245233	0.0122617								1289
1290	341,35107	408,18085	0.00570879	0.028544									1290	113.842	76.6053	0.00420173	0.0210086								1290	461.773	210.591	0.00194572	0.00972862								1290	299.742	443.985	0	0								1290
1291	341,56522	408,36957	0.0108132	0.0540662									1291	113.95	76.425	0.00410495	0.0205248								1291	461.738	210.5	0	0								1291	299.742	443.985	0.00555496	0.0277748								1291
1292	341,0366	408,2561	0.00500585	0.0250292									1292	114.068	76.2568	0.00531003	0.0265502								1292	461.738	210.5	0.00300145	0.0150072								1292	299.469	443.938	0.00555496	0.0277748								1292
1293	341,2447	408,11703	0.00181618	0.00908092									1293	114	76	0	0								1293	461.85	210.4	0.00411902	0.0205951								1293	299.742	443.985	0.00633182	0.0316591								1293
1294	341,17392	408,17392	0.00323749	0.0161874									1294	114	76	0.00353076	0.0176538								1294	461.773	210.591	0.00574985	0.0287493								1294	299.5	443.781	0.00488142	0.0244071								1294
1295	341,33334	408,14584	0.00136295	0.00681475									1295	113.921	76.1579	0	0								1295	461.5	210.5	0.00212964	0.0106482								1295	299.656	443.969	0.00175346	0.0087673								1295
1296	341,4	408,16	0.00322271	0.0161135									1296	113.921	76.1579	0.00196322	0.00981611								1296	461.548	210.405	0	0								1296	299.742	443.985	0.0177022	0.0885108								1296
1297	341,2447	408,11703	0.001277	0.00638501									1297	113.959	76.0676	0.0015759	0.00787952								1297	461.548	210.405	0.00598191	0.0299095								1297	300.618	443.853	0.0044961	0.0224805								1297
1298	341,18085	408,11703	0.0110638	0.0553191									1298	114	76	0.00166437	0.00832187								1298	461.283	210.543	0.0017388	0.00869402								1298	300.414	443.757	0.00186702	0.00933509								1298
1299	341,73404	408,11703	0.0168929	0.0844647									1299	113.974	75.921	0.0058134	0.029067								1299	461.283	210.457	0.00287719	0.014386								1299	300.324	443.735	0.00186702	0.00933509								1299
1300	340,9186	408,33722	0.00391846	0.0195923									1300	114	76.2105	0.00189764	0.00948822								1300	461.167	210.542	0.00312728	0.0156364								1300	300.414	443.757	0	0								1300
1301	340,78262	408,47827	0.00807194	0.0403597									1301	113.921	76.1579	0.0106571	0.0532855								1301	461.3	210.46	0.0061173	0.0305865								1301	300.414	443.757	0.00679667	0.0339833								1301
1302	341,16666	408,35416	0.002346	0.01173									1302	114.105	76.6579	0.00293054	0.0146527								1302	461.022	210.587	0.00745974	0.0372987								1302	300.088	443.853	0.00679667	0.0339833								1302
1303	341,06522	408,41306	0.00547643	0.0273822									1303	113.975	76.725	0.00950882	0.0475441								1303	461.26	210.3	0.000570642	0.00285321								1303	300.414	443.757	0.00705212	0.0352606								1303
1304	341,33673	408,37756	0.00218555	0.0109277									1304	114.289	76.3684	0.000889274	0.00444637								1304	461.283	210.283	0.00187445	0.00937226								1304	300.062	443.781	0.00493766	0.0246883								1304
1305	341,28262	408,28262	0.00218555	0.0109277									1305	114.25	76.3889	0.00812853	0.0406426								1305	461.308	210.192	0.00543936	0.0271968								1305	299.853	443.912	0	0								1305
1306	341,33673	408,37756	0.00268424	0.0134212									1306	114.608	76.5811	0	0								1306	461.5	210	0.00629628	0.0314814								1306	299.853	443.912	0	0								1306
1307	341,20834	408,41666	0.000416401	0.002082									1307	114.608	76.5811	0.00704769	0.0352384								1307	461.352	210.278	0.00629628	0.0314814								1307	299.853	443.912	0.00103917	0.00519587								1307
1308	341,22916	408,41666	0.00279058	0.0139529									1308	114.905	76.7703	0.0116535	0.0582675								1308	461.5	210	0.00278368	0.0139184								1308	299.833	443.864	0	0								1308
1309	341,09573	408,45746	0.00916472	0.0458236									1309	114.7	76.225	0.0027189	0.0135945								1309	461.413	210.109	0.00926295	0.0463147								1309	299.833	443.864	0	0								1309
1310	341,54544	408,54544	0.00157481	0.00787403									1310	114.744	76.3537	0.0027189	0.0135945								1310	461	210.318	0.00390725	0.0195362								1310	299.833	443.864	0.0101341	0.0506706								1310
1311	341,6111	408,5889	0.001075	0.00537501									1311	114.7	76.225	0.00870727	0.0435363								1311	461.152	210.196	0.00358531	0.0179266								1311	300.324	443.735	0.00633568	0.0316784								1311
1312	341,63635	408,63635	0.00236112	0.0118056									1312	114.583	75.8056	0.00567147	0.0283573								1312	461.196	210.022	0.00528899	0.0264449								1312	300.618	443.853	0.00344134	0.0172067								1312
1313	341,74445	408,5889	0.00149668	0.0074834									1313	114.652	75.5303	0.00533557	0.0266778								1313	461.457	210.065	0.00802511	0.0401256								1313	300.781	443.906	0.021659	0.108295								1313
1314	341,73254	408,66278	0.00237955	0.0118978									1314	114.729	75.7857	0.00780321	0.039016								1314	461.182	209.773	0.0018339	0.0091695								1314	301.855	444.048	0.00548943	0.0274472								1314
1315	341,8409	408,61365	0.0019915	0.00995751									1315	114.716	76.1757	0.00867556	0.0433778								1315	461.109	209.717	0.00300255	0.0150128								1315	302.125	444	0.00814902	0.0407451								1315
1316	341,74445	408,5889	0.0019915	0.00995751									1316	114.817	76.5976	0.00297099	0.0148549								1316	461.25	209.667	0.00182874	0.0091437								1316	301.906	444.344	0.0030853	0.0154265								1316
1317	341,8409	408,61365	0.0019915	0.00995751									1317	114.8	76.45	0	0								1317	461.326	209.717	0.00434761	0.021738								1317	301.914	444.19	0.00967963	0.0483981								1317
1318	341,74445	408,5889	0	0									1318	114.8	76.45	0.00764889	0.0382444								1318	461.109	209.717	0.0108293	0.0541465								1318	302.397	444.155	0.00238415	0.0119208								1318
1319	341,74445	408,5889	0.0019915	0.00995751									1319	114.797	76.0676	0.00512455	0.0256227								1319	460.577	209.615	0.00364741	0.0182371								1319	302.403	444.274	0	0								1319
1320	341,8409	408,61365	0.0220729	0.110365									1320	114.756	76.3205	0	0								1320	460.759	209.611	0.00119827	0.00599133								1320	302.403	444.274	0.000637559	0.0031878								1320
1321	342,06097	409,69513	0.0308127	0.154064									1321	114.756	76.3205	0.00511432	0.0255716								1321	460.7	209.62	0.00119827	0.00599133								1321	302.431	444.259	0.00201806	0.0100903								1321
1322	340,76086	410,52173	0.0182203	0.0911015									1322	114.814	76.0714	0.000988922	0.00494461								1322	460.759	209.611	0.00356293	0.0178146								1322	302.333	444.233	0.00201806	0.0100903								1322
1323	341,66666	410,61905	0.0102869	0.0514347									1323	114.861	76.0556	0.00503929	0.0251965								1323	460.62	209.5	0.00356293	0.0178146								1323	302.431	444.259	0.00160883	0.00804416								1323
1324	342,18085	410,60638	0.000962259	0.0048113									1324	114.8	76.3	0.0016067	0.00803351								1324	460.759	209.611	0.00356293	0.0178146								1324	302.5	444.3	0	0								1324
1325	342,19565	410,65216	0.00475116	0.0237558									1325	114.868	76.3421	0.00577006	0.0288503								1325	460.62	209.5	0.00599146	0.0299573								1325	302.5	444.3	0.00160883	0.00804416								1325
1326	341,96667	410,5889	0.000964927	0.00482463									1326	114.925	76.625	0.0102791	0.0513954								1326	460.917	209.542	0.00220439	0.011022								1326	302.431	444.259	0.00487627	0.0243814								1326
1327	341,9186	410,59302	0.00145856	0.00729281									1327	114.917	76.1111	0.0047194	0.023597								1327	461.02	209.58	0.000143436	0.00071718								1327	302.19	444.293	0.00311207	0.0155603								1327
1328	341,97726	410,63635	0.00145856	0.00729281									1328	114.868	76.3421	0.00279501	0.0139751								1328	461.022	209.587	0.00368912	0.0184456								1328	302.333	444.233	0.00358994	0.0179497								1328
1329	341,9186	410,59302	0.00145856	0.00729281									1329	114.878	76.2027	0	0								1329	460.891	209.457	0.00177674	0.00888368								1329	302.5	444.3	0.00620815	0.0310407								1329
1330	341,97726	410,63635	0.00276474	0.0138237									1330	114.878	76.2027	0.00308787	0.0154393								1330	460.917	209.542	0.00177674	0.00888368								1330	302.19	444.293	0	0								1330
1331	341,8409	410,61365	0.00257147	0.0128573									1331	114.842	76.0526	0.000384774	0.00192387								1331	460.891	209.457	0.00549953	0.0274976								1331	302.19	444.293	0	0								1331
1332	341,93182	410,70456	0.00287445	0.0143723									1332	114.861	76.0556	0.00237198	0.0118599								1332	460.63	209.543	0.00295004	0.0147502								1332	302.19	444.293	0	0								1332
1333	341,88635	410,8409	0.00485198	0.0242599									1333	114.921	76.1579	0.00492882	0.0246441								1333	460.54	209.66	0.0109401	0.0547007								1333	302.19	444.293	0	0								1333
1334	341,95	411,075	0.00281403	0.0140702									1334	114.875	76.4	0.00221768	0.0110884								1334	461.024	209.405	0.00800932	0.0400466								1334	302.19	444.293	0.00311207	0.0155603								1334
1335	342,08536	411,0366	0.00281403	0.0140702									1335	114.91	76.2949	0.00221768	0.0110884								1335	461.182	209.773	0.00698624	0.0349312								1335	302.333	444.233	0.00311207	0.0155603								1335
1336	341,95	411,075	0.00505645	0.0252822									1336	114.875	76.4	0.00221768	0.0110884								1336	460.881	209.595	0.00709199	0.03546								1336	302.19	444.293	0.00467988	0.0233994								1336
1337	342,1279	410,89536	0.00131447	0.00657237									1337	114.91	76.2949	0.00459124	0.0229562								1337	461.2	209.75	0.00709199	0.03546								1337	302.371	444.145	0.00200482	0.0100241								1337
1338	342,09525	410,9524	0.0038015	0.0190075									1338	114.915	76.5244	0.00459124	0.0229562								1338	460.881	209.595	0.0030493	0.0152465								1338	302.433	444.067	0.00212654	0.0106327								1338
1339	341,95	411,075	0.0120349	0.0601745									1339	114.91	76.2949	0.00358981	0.017949								1339	461	209.5	0	0								1339	302.5	443.984	0.00121217	0.00606084								1339
1340	341,8617	411,67023	0.0068745	0.0343725									1340	114.91	76.4744	0.00299034	0.0149517								1340	461	209.5	0	0								1340	302.439	443.985	0	0								1340
1341	341,52274	411,72726	0.000513126	0.00256563									1341	114.987	76.3461	0.00174353	0.00871763								1341	461	209.5	0.00406554	0.0203277								1341	302.439	443.985	0.0238287	0.119144								1341
1342	341,5	411,73914	0.00164493	0.00822463									1342	114.95	76.425	0.00855864	0.0427932								1342	460.909	209.682	0.00182064	0.0091032								1342	303.629	443.919	0.0963565	0.481782								1342
1343	341,52274	411,81818	0.0030561	0.0152805									1343	115	76	0.00308158	0.0154079								1343	460.881	209.595	0.00182064	0.0091032								1343	308.429	443.5	0.112284	0.56142								1343
1344	341,3889	411,74445	0.00372435	0.0186217									1344	115.041	76.1487	0.00616317	0.0308158								1344	460.909	209.682	0.00489564	0.0244782								1344	313.879	442.155	0.178615	0.893073								1344
1345	341,56522	411,80435	0.00106019	0.00530096									1345	114.959	75.8513	0.00355951	0.0177975								1345	460.818	209.909	0.00489564	0.0244782								1345	322.125	438.725	0.1325	0.662498								1345
1346	341,52084	411,83334	0.00358434	0.0179217									1346	114.885	76.0128	0.002322	0.01161								1346	460.909	209.682	0	0								1346	328.284	436.284	0.10931	0.546548								1346
1347	341,625	411,6875	0.00409056	0.0204528									1347	115	76	0.00223305	0.0111652								1347	460.909	209.682	0.00182064	0.0091032								1347	333.439	434.47	0.135245	0.676227								1347
1348	341,7	411,87778	0.0027307	0.0136535									1348	114.921	75.921	0	0								1348	460.881	209.595	0	0								1348	339.529	431.529	0.119587	0.597935								1348
1349	341,76086	412,0	0.00243156	0.0121578									1349	114.921	75.921	0.0029734	0.014867								1349	460.881	209.595	0.00182064	0.0091032								1349	344.984	429.081	0.110604	0.553021								1349
1350	341,87778	412,03333	0.00542808	0.0271404									1350	114.962	76.0641	0.0018491	0.00924548								1350	460.909	209.682	0	0								1350	349.875	426.5	0.122527	0.612635								1350
1351	341,60638	412,03192	9.85223e-05	0.000492611									1351	114.885	76.0128	0.000975445	0.00487722								1351	460.909	209.682	0	0								1351	355.328	423.707	0.118341	0.591704								1351
1352	341,6111	412,03333	0.00496871	0.0248436									1352	114.861	76.0556	0.0145403	0.0727013								1352	460.909	209.682	0.00327762	0.0163881								1352	360.5	420.833	0.0867607	0.433803								1352
1353	341,36667	411,9889	0.00279703	0.0139851									1353	114.778	76.7778	0.00277771	0.0138885								1353	461	209.818	0.0086046	0.043023								1353	364.177	418.532	0.11651	0.582548								1353
1354	341,22726	412,0	0.00878169	0.0439084									1354	114.861	76.8889	0.00136041	0.00680207								1354	461.119	209.405	0.0065347	0.0326735								1354	368.969	415.219	0.0937069	0.468534								1354
1355	341,63043	411,82608	0.00333343	0.0166672									1355	114.921	76.921	0	0								1355	460.848	209.587	0.0067225	0.0336125								1355	372.929	412.714	0.102026	0.510132								1355
1356	341,78888	411,87778	0.00198742	0.00993711									1356	114.921	76.921	0.008505	0.042525								1356	460.846	209.923	0.00278794	0.0139397								1356	377.259	410.017	0.0764474	0.382237								1356
1357	341,7	411,83334	0.00873216	0.0436608									1357	115.183	77.2561	0.00564819	0.0282409								1357	460.94	209.82	0.00287899	0.014395								1357	379.262	406.762	0.0434356	0.217178								1357
1358	341,27777	411,94446	0.00421665	0.0210833									1358	115.184	76.9737	0.00245275	0.0122638								1358	460.833	209.917	0.00504557	0.0252278								1358	381.397	406.362	0.0304354	0.152177								1358
1359	341,47778	411,87778	0.000889202	0.00444601									1359	115.176	76.8513	0.00239625	0.0119812								1359	461	209.727	0.002665	0.013325								1359	380.875	407.792	0.0277405	0.138703								1359
1360	341,43332	411,87778	0.00849102	0.0424551									1360	115.064	76.8077	0.00634324	0.0317162								1360	460.891	209.804	0	0								1360	379.643	408.429	0.0483716	0.241858								1360
1361	341,3889	412,3	0.036003	0.180015									1361	115.141	76.5	0.00193336	0.0096668								1361	460.891	209.804	0.00495093	0.0247547								1361	377.648	409.796	0.0150419	0.0752094								1361
1362	340,52222	413,87778	0.28011	1.40055									1362	115.186	76.5857	0.0079245	0.0396225								1362	461.024	209.595	0.00287406	0.0143703								1362	377.864	409.076	0.100456	0.502281								1362
1363	331,10464	424,24417	0.306567	1.53283									1363	115.105	76.9737	0.0124091	0.0620456								1363	460.909	209.682	0	0								1363	381.588	405.706	0.165719	0.828594								1363
1364	318,88635	433,5	0.212451	1.06226									1364	115.5	77.4524	0.00323887	0.0161944								1364	460.909	209.682	0.00287406	0.0143703								1364	388.389	400.972	0.122773	0.613866								1364
1365	308,47675	435,61627	0.190706	0.953531									1365	115.4	77.325	0.00999585	0.0499793								1365	461.024	209.595	0.00225268	0.0112634								1365	393.243	397.214	0.0229738	0.114869								1365
1366	299,2143	437,88095	0.0234784	0.117392									1366	115.176	76.8784	0.00220129	0.0110065								1366	461.136	209.591	0.00601543	0.0300772								1366	393.675	396.15	0.00733555	0.0366777								1366
1367	298,32925	437,10974	0.151715	0.758577									1367	115.192	76.9872	0.00574355	0.0287177								1367	461.167	209.292	0.00268999	0.0134499								1367	393.397	395.91	0.0059803	0.0299015								1367
1368	291,71738	433,3913	0.249767	1.24884									1368	115.402	77.1829	0.0104952	0.0524762								1368	461.109	209.413	0.0149256	0.0746279								1368	393.244	395.654	0.00434174	0.0217087								1368
1369	279,475	430,925	0.406108	2.03054									1369	115.338	76.6622	0.00286942	0.0143471								1369	460.94	210.14	0.00918443	0.0459222								1369	393.447	395.579	0.0023536	0.011768								1369
1370	259,4	427,875	0.30503	1.52515									1370	115.333	76.8056	0	0								1370	460.909	209.682	0.00710022	0.0355011								1370	393.5	395.684	0	0								1370
1371	244,6842	423,8684	0.123599	0.617994									1371	115.333	76.8056	0.00590562	0.0295281								1371	460.682	209.955	0.00444593	0.0222296								1371	393.5	395.684	0.00787046	0.0393523								1371
1372	238,82433	421,9054	0.0477674	0.238837									1372	115.556	77	0.00613641	0.030682								1372	460.46	209.94	0.00297592	0.0148796								1372	393.397	396.064	0.00895573	0.0447787								1372
1373	237,55128	419,8846	0.0187788	0.0938942									1373	115.583	76.6944	0.00163575	0.00817875								1373	460.545	209.818	0.00515877	0.0257939								1373	393.5	396.5	0.000743878	0.00371939								1373
1374	238,08974	419,1154	0.12539	0.626952									1374	115.527	76.6351	0.00236011	0.0118005								1374	460.417	210.042	0.00515877	0.0257939								1374	393.526	396.474	0.0128297	0.0641485								1374
1375	232,38095	416,5238	0.087001	0.435005									1375	115.5	76.75	0.00474666	0.0237333								1375	460.545	209.818	0.00514252	0.0257126								1375	392.91	396.295	0.00744548	0.0372274								1375
1376	228,04762	416,14285	0.0311834	0.155917									1376	115.417	76.9722	0.00372662	0.0186331								1376	460.727	209.636	0.00901513	0.0450757								1376	393.281	396.256	0.0114279	0.0571395								1376
1377	229,04546	417,3409	0.0167983	0.0839915									1377	115.333	76.8056	0.00122976	0.00614878								1377	460.3	209.78	0.00413977	0.0206989								1377	392.808	396.577	0.00248324	0.0124162								1377
1378	228,94186	418,1744	0.00764489	0.0382245									1378	115.392	76.8243	0	0								1378	460.5	209.833	0.00155498	0.0077749								1378	392.921	396.526	0.000744019	0.0037201								1378
1379	228,68182	418,45456	0.00441151	0.0220576									1379	115.392	76.8243	0.00113987	0.00569937								1379	460.54	209.9	0.00377094	0.0188547								1379	392.895	396.5	0.00330151	0.0165076								1379
1380	228,47917	418,54166	0.00224893	0.0112446									1380	115.441	76.8529	0.002353	0.011765								1380	460.587	209.717	0.00648237	0.0324118								1380	392.806	396.361	0.00214948	0.0107474								1380
1381	228,5	418,65216	0	0									1381	115.441	76.9706	0.00242531	0.0121266								1381	460.909	209.682	0	0								1381	392.895	396.421	0.00374303	0.0187152								1381
1382	228,5	418,65216	0.0024663	0.0123315									1382	115.412	77.0882	0.00121626	0.00608132								1382	460.909	209.682	0.00203268	0.0101634								1382	392.716	396.365	0.00641153	0.0320576								1382
1383	228,41112	418,56668	0.0080395	0.0401975									1383	115.471	77.1	0.00273639	0.013682								1383	461	209.727	0.00268316	0.0134158								1383	393.037	396.354	0.000896773	0.00448386								1383
1384	228,72917	418,8125	0.00266795	0.0133398									1384	115.591	77.1667	0.00404945	0.0202473								1384	461.024	209.595	0	0								1384	393.079	396.368	0.00508424	0.0254212								1384
1385	228,64583	418,70834	0.00312555	0.0156278									1385	115.706	77	0.00259646	0.0129823								1385	461.024	209.595	0	0								1385	393.3	396.243	0.0201303	0.100652								1385
1386	228,5	418,65216	0.00472863	0.0236432									1386	115.814	76.9286	0	0								1386	461.024	209.595	0.00268316	0.0134158								1386	394.129	395.671	0.00888331	0.0444166								1386
1387	228,34091	418,47726	0.00192828	0.00964142									1387	115.814	76.9286	0.00939223	0.0469612								1387	461	209.727	0	0								1387	394.526	395.474	0.00967613	0.0483807								1387
1388	228,27272	418,4091	0.00282427	0.0141213									1388	115.474	76.6053	0.00122251	0.00611255								1388	461	209.727	0	0								1388	394.311	395.041	0.00790469	0.0395234								1388
1389	228,15117	418,33722	0	0									1389	115.527	76.6351	0.00576992	0.0288496								1389	461	209.727	0.0138865	0.0694323								1389	394.141	395.397	0.00548929	0.0274464								1389
1390	228,15117	418,33722	0	0									1390	115.778	76.7778	0.00433887	0.0216944								1390	461.109	210.413	0.0255191	0.127596								1390	394.157	395.671	0.00453048	0.0226524								1390
1391	228,15117	418,33722	0.00208017	0.0104009									1391	115.944	76.9167	0.0026977	0.0134885								1391	462	209.5	0.0992443	0.496221								1391	394.382	395.647	0.00493513	0.0246757								1391
1392	228,10464	418,43024	0.002154	0.01077									1392	115.936	76.782	0.000653918	0.00326959								1392	463.833	204.889	0.0728352	0.364176								1392	394.333	395.889	0.00773001	0.0386501								1392
1393	228,0	418,40475	0	0									1393	115.905	76.7703	0.00279141	0.013957								1393	462.5	201.5	0.0709072	0.354536								1393	394.7	395.767	0.00731795	0.0365897								1393
1394	228,0	418,40475	0	0									1394	115.921	76.6316	0	0								1394	463.423	198.077	0.0923332	0.461666								1394	394.864	395.439	0.0118044	0.0590221								1394
1395	228,0	418,40475	0.00123647	0.00618233									1395	115.921	76.6316	0.000593768	0.00296884								1395	462.577	193.538	0.0324634	0.162317								1395	394.386	395.786	0.0182345	0.0911723								1395
1396	228,05814	418,38373	0.00593971	0.0296985									1396	115.95	76.625	0.003218	0.01609								1396	462.192	191.962	0.0805792	0.402896								1396	394.794	394.971	0.0132311	0.0661557								1396
1397	227,7619	418,40475	0.0249992	0.124996									1397	115.89	76.4756	0.00851413	0.0425707								1397	461.458	188	0.0848528	0.424264								1397	394.397	395.5	0.00473572	0.0236786								1397
1398	226,80952	419,2143	0.0599606	0.299803									1398	115.842	76.0526	0	0								1398	460.587	183.848	0.0662799	0.331399								1398	394.608	395.392	0.00450521	0.022526								1398
1399	224,42105	421,0263	0.100332	0.501658									1399	115.842	76.0526	0.00308787	0.0154393								1399	459.462	180.731	0.0271521	0.135761								1399	394.611	395.167	0.0016664	0.00833202								1399
1400	219,7619	419,16666	0.286369	1.43185									1400	115.878	76.2027	0.00308787	0.0154393								1400	459.177	179.403	0.149209	0.746043								1400	394.611	395.083	0.00856695	0.0428347								1400
1401	205,45122	418,69513	0.326131	1.63065									1401	115.842	76.0526	0.002799	0.013995								1401	457.769	172.077	0.0954351	0.477175								1401	394.689	394.662	0.00433994	0.0216997								1401
1402	189,2381	416,9524	0.249673	1.24837									1402	115.833	76.1923	0.00623867	0.0311934								1402	455.113	168.113	0.0148333	0.0741663								1402	394.472	394.667	0.00214894	0.0107447								1402
1403	176,98889	414,54443	0.455525	2.27763									1403	115.885	76.5	0.00594722	0.0297361								1403	454.375	168.188	0.0502256	0.251128								1403	394.414	394.757	0.0032753	0.0163765								1403
1404	155,93182	405,86365	0.182334	0.911668									1404	115.878	76.2027	0	0								1404	451.986	167.414	0.0356681	0.178341								1404	394.562	394.688	0.0054041	0.0270205								1404
1405	148,34782	400,80435	0.31445	1.57225									1405	115.878	76.2027	0	0								1405	453.5	166.472	0.111367	0.556837								1405	394.824	394.618	0.00959655	0.0479827								1405
1406	133,27777	396,32224	0.37288	1.8644									1406	115.878	76.2027	0.0038223	0.0191115								1406	451.406	161.312	0.100184	0.500918								1406	394.344	394.625	0.00516707	0.0258353								1406
1407	115,077774	392,27777	0.38603	1.93015									1407	115.905	76.0135	0.00290472	0.0145236								1407	451.615	156.308	0.0388086	0.194043								1407	394.118	394.5	0.00945195	0.0472598								1407
1408	96,98889	385,54443	0.273632	1.36816									1408	115.921	76.1579	0	0								1408	449.957	155.3	0.0709075	0.354537								1408	394.5	394.778	0.00631912	0.0315956								1408
1409	92,15854	372,7439	0.120423	0.602113									1409	115.921	76.1579	0.00421061	0.021053								1409	447.446	152.797	0.117548	0.587739								1409	394.214	394.643	0.00572591	0.0286296								1409
1410	86,86842	369,8684	0.138709	0.693544									1410	116.132	76.1579	0.00388771	0.0194385								1410	445.382	147.294	0.154333	0.771665								1410	394.5	394.661	0.00824034	0.0412017								1410
1411	79,94	370,18	0.18984	0.949202									1411	115.959	76.0676	0	0								1411	441.267	140.767	0.229682	1.14841								1411	394.088	394.647	0.0102688	0.0513439								1411
1412	71,78571	365,32144	0.12013	0.60065									1412	115.959	76.0676	0.0015759	0.00787952								1412	434.133	131.767	0.264468	1.32234								1412	394.562	394.844	0.0125973	0.0629866								1412
1413	69,0	360,0	0.168526	0.842632									1413	116	76	0.00415941	0.020797								1413	425.219	122	0.221671	1.10836								1413	395.045	394.439	0.0215815	0.107908								1413
1414	72,84091	352,5	0.315152	1.57576									1414	116.029	75.7941	0.00775946	0.0387973								1414	417.894	113.682	0.190997	0.954985								1414	393.986	394.643	0.00416304	0.0208152								1414
1415	80,64286	338,8095	0.444081	2.22041									1415	116.392	75.9324	0	0								1415	416.643	104.214	0.14284	0.7142								1415	393.882	394.824	0.000530318	0.00265159								1415
1416	86,38372	317,36047	0.319347	1.59674									1416	116.392	75.9324	0	0								1416	417.8	97.1667	0.048824	0.24412								1416	393.878	394.797	0.00812956	0.0406478								1416
1417	80,18293	302,64633	0.399375	1.99688									1417	116.392	75.9324	0.00515124	0.0257562								1417	415.5	97.9848	0.134706	0.673528								1417	393.643	395.129	0.00881217	0.0440609								1417
1418	81,47561	282,7195	0.384086	1.92043									1418	116.4	75.675	0.00555664	0.0277832								1418	410.5	93.4722	0.0925765	0.462882								1418	393.203	395.149	0.0054922	0.027461								1418
1419	83,914635	263,67075	0.34452	1.7226									1419	116.184	75.5	0.00156922	0.00784612								1419	406.5	91.1429	0.160654	0.80327								1419	393.471	395.088	0.0073704	0.036852								1419
1420	80,39744	246,8077	0.393043	1.96521									1420	116.244	75.5513	0.00476135	0.0238068								1420	399.824	86.6765	0.226858	1.13429								1420	393.294	394.765	0	0								1420
1421	77,932434	227,3108	0.42153	2.10765									1421	116.325	75.775	0.011031	0.0551551								1421	393.929	76.9857	0.188755	0.943774								1421	393.294	394.765	0.0165495	0.0827476								1421
1422	74,1	206,58571	0.253225	1.26612									1422	116.1	75.2714	0.00703304	0.0351652								1422	390.281	68.2812	0.0330263	0.165131								1422	394.014	394.357	0.0108323	0.0541616								1422
1423	64,02941	198,91176	0.31819	1.59095									1423	116.211	75.6053	0.000744359	0.00372179								1423	388.652	68.0152	0.0977018	0.488509								1423	393.5	394.527	0.0114105	0.0570526								1423
1424	52,0	188,5	0.312437	1.56219									1424	116.237	75.6316	0.00317519	0.015876								1424	383.864	67.0455	0.132204	0.661018								1424	393.957	394.186	0.0139764	0.0698821								1424
1425	43,375	175,475	0.358687	1.79344									1425	116.23	75.473	0.00160168	0.00800841								1425	377.6	64.9333	0.164315	0.821574								1425	393.446	394.662	0.0123594	0.0617969								1425
1426	44,067566	157,55405	0.316281	1.58141									1426	116.289	75.5263	0.000996298	0.00498149								1426	370.379	61.0152	0.197387	0.986933								1426	393.5	395.278	0.0289252	0.144626								1426
1427	46,527027	141,93243	0.269651	1.34826									1427	116.3	75.575	0.00351548	0.0175774								1427	363.121	54.3276	0.157892	0.789462								1427	394.773	394.591	0.013491	0.0674549								1427
1428	49,083332	128,69444	0.00124055	0.00620276									1428	116.141	75.5	0.0090451	0.0452255								1428	359	47.5938	0.0683941	0.34197								1428	394.111	394.722	0.0087762	0.043881								1428
1429	49,12162	128,74324	0.00185105	0.00925523									1429	116.526	75.7368	0.00920678	0.0460339								1429	356.981	44.8333	0.077694	0.38847								1429	394.471	394.471	0.00189411	0.00947057								1429
1430	49,02941	128,73529	0.0601168	0.300584									1430	116.289	76.1316	0.00672332	0.0336166								1430	353.156	44.1562	0.165161	0.825803								1430	394.561	394.5	0.000807207	0.00403604								1430
1431	51,5	130,44737	0.0942679	0.47134									1431	115.959	76.0676	0.00388771	0.0194385								1431	346.742	38.9545	0.103974	0.519872								1431	394.588	394.529	0.00680747	0.0340373								1431
1432	55,525	132,9	0.199944	0.999719									1432	116.132	76.1579	0.00146372	0.0073186								1432	342.393	36.1071	0.0640201	0.3201								1432	394.528	394.194	0.00198079	0.00990393								1432
1433	65,24359	135,24359	0.122582	0.612912									1433	116.09	76.218	0.00250657	0.0125328								1433	339.197	36.2879	0.136084	0.680422								1433	394.621	394.227	0.00691055	0.0345527								1433
1434	70,76316	132,57895	0.180084	0.900418									1434	116.068	76.0946	0.0022287	0.0111435								1434	333.156	33.1562	0.163704	0.818522								1434	394.288	394.318	0.00752939	0.037647								1434
1435	77,22222	126,30556	0.249231	1.24616									1435	115.959	76.0676	0.00315181	0.015759								1435	325.561	30.1061	0.102088	0.51044								1435	394.529	394.029	0.00529294	0.0264647								1435
1436	85,42105	116,92105	0.170049	0.850246									1436	116.041	75.9324	0.00990634	0.0495317								1436	320.532	30.9839	0.107871	0.539357								1436	394.438	393.781	0.00773928	0.0386964								1436
1437	86,01515	108,43939	0.204445	1.02223									1437	116.269	76.3718	0.00217572	0.0108786								1437	315.177	31.629	0.192422	0.962112								1437	394.129	394.014	0.00265149	0.0132574								1437
1438	85,56061	98,22727	0.0255553	0.127777									1438	116.346	76.2949	0.00539165	0.0269582								1438	305.594	30.7812	0.210149	1.05074								1438	394.083	394.139	0.00317841	0.015892								1438
1439	86,5	97,361115	0.00299158	0.0149579									1439	116.257	76.0405	0.00339784	0.0169892								1439	295.409	28.197	0.217639	1.0882								1439	394.149	394.284	0	0								1439
1440	86,52857	97,21429	0.0536919	0.26846									1440	116.333	75.8889	0.0039129	0.0195645								1440	284.867	25.5	0.245005	1.22503								1440	394.149	394.284	0.00127142	0.00635711								1440
1441	85,166664	99,52778	0.0505136	0.252568									1441	116.149	75.8243	0.00275443	0.0137721								1441	273.288	21.5	0.232406	1.16203								1441	394.1	394.243	0.00399184	0.0199592								1441
1442	85,97369	101,92105	0.0502816	0.251408									1442	116.194	75.6944	0.00196306	0.0098153								1442	262.47	17.2576	0.180506	0.902528								1442	393.912	394.176	0.0052003	0.0260015								1442
1443	87,95	103,475	0.0373129	0.186565									1443	116.257	75.7703	0.00303819	0.0151909								1443	253.712	15.0758	0.144107	0.720533								1443	394.136	394.045	0.00999126	0.0499563								1443
1444	89,525	102,475	0.0395545	0.197772									1444	116.132	75.6842	0.00153049	0.00765244								1444	246.561	15.9545	0.183316	0.916582								1444	394.403	394.468	0.00480483	0.0240241								1444
1445	91,41892	101,9054	0.0148793	0.0743964									1445	116.192	75.7308	0.00619666	0.0309833								1445	237.467	17.1	0.216549	1.08275								1445	394.197	394.591	0.00437027	0.0218513								1445
1446	90,88461	102,42308	0.014262	0.0713098									1446	115.944	75.9167	0.00484736	0.0242368								1446	227.197	20.5303	0.213788	1.06894								1446	394.015	394.47	0.000606001	0.00303001								1446
1447	90,175674	102,5	0.0039351	0.0196755									1447	115.921	76.1579	0	0								1447	216.938	23.5312	0.224462	1.12231								1447	394.045	394.47	0.00303041	0.015152								1447
1448	89,98649	102,554054	0.00506096	0.0253048									1448	115.921	76.1579	0	0								1448	206.5	27.6562	0.175975	0.879874								1448	394.045	394.621	0.00861418	0.0430709								1448
1449	89,75641	102,448715	0.00924505	0.0462253									1449	115.921	76.1579	0	0								1449	197.706	27.9412	0.287971	1.43986								1449	394.318	394.288	0.00476236	0.0238118								1449
1450	89,371796	102,70513	0.000870494	0.00435247									1450	115.921	76.1579	0.00484736	0.0242368								1450	183.5	25.5938	0.170862	0.854309								1450	394.435	394.081	0.00559976	0.0279988								1450
1451	89,36487	102,66216	0.00212416	0.0106208									1451	115.944	75.9167	0.000771805	0.00385903								1451	175.081	24.1452	0.0269426	0.134713								1451	394.197	394.227	0.00317727	0.0158863								1451
1452	89,26316	102,63158	0	0									1452	115.925	75.95	0.00212132	0.0106066								1452	173.79	24.5323	0.00909489	0.0454744								1452	394.294	394.353	0.00345443	0.0172721								1452
1453	89,26316	102,63158	0.00268645	0.0134323									1453	116	76.025	0.00409051	0.0204526								1453	174.196	24.3261	0.0653476	0.326738								1453	394.344	394.188	0.00643996	0.0321998								1453
1454	89,39744	102,628204	0	0									1454	115.868	75.8684	0	0								1454	171.833	26.5833	0.14375	0.718752								1454	394.029	394.118	0.0085728	0.042864								1454
1455	89,39744	102,628204	0	0									1455	115.868	75.8684	0.00514482	0.0257241								1455	167.433	32.2667	0.0594042	0.297021								1455	394.271	394.471	0.00620814	0.0310407								1455
1456	89,39744	102,628204	0	0									1456	115.85	76.125	0.00501769	0.0250885								1456	164.534	32.9138	0.159761	0.798804								1456	394.371	394.177	0.00108665	0.00543326								1456
1457	89,39744	102,628204	0	0									1457	115.689	75.9324	0.00245648	0.0122824								1457	156.625	34.0312	0.119872	0.599359								1457	394.406	394.219	0.00534001	0.0267001								1457
1458	89,39744	102,628204	0	0									1458	115.782	76.0128	0.002156	0.01078								1458	150.676	34.7647	0.104649	0.523245								1458	394.312	393.969	0.00380015	0.0190008								1458
1459	89,39744	102,628204	0.0015747	0.00787351									1459	115.689	76.0676	0.00514997	0.0257499								1459	145.462	35.1923	0.0368782	0.184391								1459	394.242	394.145	0.0042845	0.0214225								1459
1460	89,3421	102,68421	0.0015747	0.00787351									1460	115.8	76.3	0.0160001	0.0800006								1460	144.4	36.7	0.128503	0.642514								1460	394.294	394.353	0.00942788	0.0471394								1460
1461	89,39744	102,628204	0.0015747	0.00787351									1461	115.797	75.5	0.00125365	0.00626827								1461	138.633	39.5333	0.0549603	0.274802								1461	394.466	393.914	0.00275901	0.013795								1461
1462	89,3421	102,68421	0.0015747	0.00787351									1462	115.833	75.4487	0.0060114	0.030057								1462	135.983	40.2586	0.102984	0.514922								1462	394.603	393.914	0.00275901	0.013795								1462
1463	89,39744	102,628204	0.0015747	0.00787351									1463	115.8	75.15	0.00738243	0.0369121								1463	131.733	43.1667	0.0593126	0.296563								1463	394.466	393.914	0.00351704	0.0175852								1463
1464	89,3421	102,68421	0	0									1464	115.625	74.825	0.00890997	0.0445498								1464	131.094	46.0625	0.16087	0.80435								1464	394.638	393.948	0.00970185	0.0485092								1464
1465	89,3421	102,68421	0.0015747	0.00787351									1465	115.921	75.1579	0.0079014	0.039507								1465	126.571	52.7143	0.225281	1.1264								1465	394.167	393.833	0.00618965	0.0309483								1465
1466	89,39744	102,628204	0.00406744	0.0203372									1466	115.885	75.5513	0.00697273	0.0348636								1466	117.152	58.8913	0.181865	0.909324								1466	394.466	393.914	0.00645924	0.0322962								1466
1467	89,22973	102,74324	0.00253863	0.0126932									1467	115.878	75.2027	0.00241739	0.012087								1467	108.417	61.4167	0.173924	0.869619								1467	394.733	393.733	0.0262479	0.13124								1467
1468	89,3421	102,68421	0	0									1468	115.932	75.3108	0.0017758	0.00887899								1468	100.776	65.569	0.18209	0.910452								1468	393.468	394.081	0.0212997	0.106499								1468
1469	89,3421	102,68421	0.00253863	0.0126932									1469	116	75.3684	0.00421053	0.0210526								1469	94.8333	72.4667	0.217801	1.089								1469	394.339	394.694	0.00731171	0.0365585								1469
1470	89,22973	102,74324	0.00170945	0.00854727									1470	116.211	75.3684	0.00588452	0.0294226								1470	86.2857	79.2143	0.0438949	0.219474								1470	394.206	394.353	0.0054234	0.027117								1470
1471	89,25676	102,824326	0.00328119	0.0164059									1471	116.474	75.5	0.00113469	0.00567344								1471	84.1667	79.7857	0.0265964	0.132982								1471	394.412	394.176	0.00676125	0.0338062								1471
1472	89,3421	102,68421	0	0									1472	116.423	75.4744	0.00850507	0.0425253								1472	83.8043	81.0652	0.0636923	0.318462								1472	394.357	393.843	0.0111053	0.0555265								1472
1473	89,3421	102,68421	0	0									1473	116.368	75.0526	0	0								1473	81.3261	83.0652	0.119169	0.595843								1473	394.894	393.985	0.00480765	0.0240383								1473
1474	89,3421	102,68421	0.00217297	0.0108648									1474	116.368	75.0526	0.00328181	0.016409								1474	79.0556	88.5741	0.138214	0.691068								1474	395.062	394.156	0.00851315	0.0425657								1474
1475	89,448715	102,70513	0.0229431	0.114716									1475	116.218	74.9872	0.00437158	0.0218579								1475	74.8214	94.0357	0.120832	0.604162								1475	394.652	394.045	0.00299575	0.0149787								1475
1476	88,33784	102,41892	0.0777798	0.388899									1476	116.412	75.0882	0.00763487	0.0381744								1476	72.0926	99.4259	0.205572	1.02786								1476	394.667	394.194	0.00610495	0.0305248								1476
1477	87,9054	98,554054	0.12699	0.634948									1477	116.105	75.3158	0.0121123	0.0605614								1477	65.3966	107.224	0.251091	1.25545								1477	394.365	394.149	0.00123981	0.00619907								1477
1478	84,52941	93,17647	0.170005	0.850025									1478	115.871	74.7571	0.00516247	0.0258124								1478	56.9	116.467	0.151899	0.759494								1478	394.368	394.211	0.00123981	0.00619907								1478
1479	82,067566	85,04054	0.102345	0.511727									1479	115.894	74.5	0.0195003	0.0975016								1479	54.5	123.672	0.0811332	0.405666								1479	394.365	394.149	0.00825645	0.0412823								1479
1480	83,78125	80,21875	0.0855591	0.427796									1480	116.824	74.7941	0.0318473	0.159236								1480	52.4032	127.145	0.0956952	0.478476								1480	394.75	394	0.00495908	0.0247954								1480
1481	86,22414	76,706894	0.0568373	0.284186									1481	116.878	73.2027	0.00563058	0.0281529								1481	50.8226	131.661	0.177662	0.888311								1481	394.7	394.243	0.0116504	0.0582518								1481
1482	89,0	77,31579	0.154962	0.774809									1482	116.814	72.9286	0.0104099	0.0520495								1482	49.3929	140.429	0.172636	0.863182								1482	395.281	394.281	0.0116968	0.0584842								1482
1483	96,469696	75,257576	0.152744	0.76372									1483	116.833	73.4487	0.0054638	0.027319								1483	43.7759	146.983	0.180121	0.900606								1483	394.706	394.176	0.00165949	0.00829743								1483
1484	102,52631	70,60526	0.150025	0.750126									1484	116.824	73.1757	0.00494617	0.0247308								1484	39.1333	154.7	0.159688	0.798438								1484	394.629	394.145	0.00182519	0.00912594								1484
1485	107,42105	64,92105	0.0866235	0.433118									1485	116.814	72.9286	0.00122767	0.00613837								1485	36.5357	162.25	0.159924	0.79962								1485	394.565	394.21	0.0119109	0.0595546								1485
1486	111,31579	63,026318	0.202389	1.01195									1486	116.861	72.8889	0	0								1486	36.2407	170.241	0.172998	0.864991								1486	395.133	394.033	0.0134316	0.067158								1486
1487	121,26471	61,17647	0.207909	1.03954									1487	116.861	72.8889	0.00264519	0.013226								1487	33.25	178.357	0.134911	0.674554								1487	394.47	394.136	0.00402291	0.0201146								1487
1488	130,27142	55,985714	0.116321	0.581606									1488	116.905	73.0135	0.00264519	0.013226								1488	30.463	184.5	0.112912	0.564558								1488	394.5	393.938	0.00470658	0.0235329								1488
1489	135,19444	52,88889	0.0764084	0.382042									1489	116.861	72.8889	0.00264519	0.013226								1489	27.1667	189.083	0.0622274	0.311137								1489	394.735	393.941	0.00119452	0.00597261								1489
1490	138,78572	51,585712	0.163665	0.818325									1490	116.905	73.0135	0.00264519	0.013226								1490	28.25	192	0.189357	0.946787								1490	394.694	393.984	0.00410744	0.0205372								1490
1491	146,55128	54,166668	0.218324	1.09162									1491	116.861	72.8889	0	0								1491	28.1	201.467	0.110612	0.55306								1491	394.843	393.843	0.00342005	0.0171003								1491
1492	157,44595	54,851353	0.158858	0.794289									1492	116.861	72.8889	0.012107	0.0605352								1492	28.5	206.983	0.135188	0.675942								1492	394.882	393.676	0.00552648	0.0276324								1492
1493	165,27777	53,52778	0.152316	0.761579									1493	116.878	72.2838	0.00276578	0.0138289								1493	26.7069	213.5	0.215722	1.07861								1493	394.643	393.814	0.00921022	0.0460511								1493
1494	172,27777	50,52778	0.0522344	0.261172									1494	116.917	72.4167	0.00276578	0.0138289								1494	25.4643	224.214	0.179144	0.89572								1494	394.743	393.365	0.00480163	0.0240081								1494
1495	174,55556	49,25	0.0147979	0.0739894									1495	116.878	72.2838	0.00160838	0.00804189								1495	24.3929	233.107	0.108228	0.541139								1495	394.786	393.129	0.00749753	0.0374877								1495
1496	174,5	49,987804	0.0119073	0.0595364									1496	116.957	72.3	0.00956963	0.0478481								1496	25.3621	238.431	0.107244	0.53622								1496	394.417	393.194	0.00299163	0.0149582								1496
1497	175,09525	49,97619	0.00503282	0.0251641									1497	116.905	71.8243	0.00442306	0.0221153								1497	26.2097	243.726	0.0404224	0.202112								1497	394.361	393.333	0	0								1497
1498	175,23685	50,18421	0.00249461	0.0124731									1498	116.871	72.0429	0.00308629	0.0154314								1498	26.5714	245.714	0.0301558	0.150779								1498	394.361	393.333	0.00124092	0.0062046								1498
1499	175,2561	50,060974	0.000896934	0.00448467									1499	116.861	71.8889	0.00584024	0.0292012								1499	25.7581	246.984	0.00912412	0.0456206								1499	394.357	393.271	0.00473762	0.0236881								1499
1500	175,26315	50,105263	0.00295838	0.0147919									1500	116.912	72.1765	0.00279144	0.0139572								1500	25.6935	247.435	0.00990912	0.0495456								1500	394.588	393.324	0.0113787	0.0568934								1500
1501	175,35	50,225	0.00604154	0.0302077									1501	116.871	72.0429	0.00279144	0.0139572								1501	25.9138	247.879	0.005471	0.027355								1501	395.157	393.329	0.00391246	0.0195623								1501
1502	175,625	50,1	0.0026362	0.013181									1502	116.912	72.1765	0.00279144	0.0139572								1502	25.7188	247.688	0.00565978	0.0282989								1502	395.348	393.288	0.00723256	0.0361628								1502
1503	175,75641	50,089745	0.00127568	0.00637842									1503	116.871	72.0429	0.00279144	0.0139572								1503	25.9194	247.887	0.00364956	0.0182478								1503	395.029	393.118	0.0052198	0.026099								1503
1504	175,76315	50,026318	0.0117689	0.0588443									1504	116.912	72.1765	0.00480489	0.0240244								1504	25.7903	247.758	0.0177156	0.0885778								1504	395.227	393.288	0.00496307	0.0248154								1504
1505	175,1842	50,13158	0.00582767	0.0291383									1505	116.917	72.4167	0.00246976	0.0123488								1505	24.9194	247.919	0.0102765	0.0513825								1505	395.403	393.113	0.00207578	0.0103789								1505
1506	175,475	50,15	0.00328531	0.0164265									1506	116.957	72.3	0.00171432	0.00857162								1506	25.4259	247.833	0.0239913	0.119956								1506	395.312	393.062	0.00507318	0.0253659								1506
1507	175,59525	50,261906	0.00137367	0.00686836									1507	116.871	72.3	0.00191637	0.00958185								1507	25.6111	246.648	0.0146448	0.0732239								1507	395.5	393.233	0.00351423	0.0175712								1507
1508	175,625	50,2	0	0									1508	116.959	72.3378	0.00475703	0.0237852								1508	25.9828	246.017	0.0186978	0.0934891								1508	395.469	393.406	0.00369926	0.0184963								1508
1509	175,625	50,2	0.00158114	0.00790571									1509	116.957	72.1	0.00206038	0.0103019								1509	26.6786	245.393	0.00209146	0.0104573								1509	395.565	393.565	0.00575291	0.0287645								1509
1510	175,65	50,275	0.00286571	0.0143285									1510	116.871	72.0429	0.00206038	0.0103019								1510	26.5741	245.389	0	0								1510	395.845	393.5	0.0047299	0.0236495								1510
1511	175,52563	50,346153	0.00257267	0.0128634									1511	116.957	72.1	0.00560978	0.0280489								1511	26.5741	245.389	0.00420211	0.0210105								1511	395.629	393.597	0	0								1511
1512	175,42105	50,42105	0.00707404	0.0353702									1512	116.905	71.8243	0	0								1512	26.74	245.26	0.00111874	0.00559369								1512	395.629	393.597	0.00270866	0.0135433								1512
1513	175,77026	50,364864	0.0025601	0.0128005									1513	116.905	71.8243	0	0								1513	26.6923	245.231	0	0								1513	395.667	393.467	0	0								1513
1514	175,89473	50,394737	0.00118411	0.00592054									1514	116.905	71.8243	0	0								1514	26.6923	245.231	0.00565744	0.0282872								1514	395.667	393.467	0.00485332	0.0242666								1514
1515	175,87837	50,337837	0.00341208	0.0170604									1515	116.905	71.8243	0	0								1515	26.5345	245.466	0.0052522	0.026261								1515	395.6	393.7	0.00272825	0.0136413								1515
1516	175,71053	50,36842	0.00268352	0.0134176									1516	116.905	71.8243	0	0								1516	26.7759	245.362	0.00660241	0.0330121								1516	395.638	393.569	0.00272825	0.0136413								1516
1517	175,8421	50,342106	0.00263165	0.0131583									1517	116.905	71.8243	0.00281975	0.0140988								1517	26.6111	245.648	0	0								1517	395.6	393.7	0.0124007	0.0620033								1517
1518	175,94737	50,42105	0.00235871	0.0117936									1518	116.921	71.6842	0	0								1518	26.6111	245.648	0.00733297	0.0366648								1518	396.1	393.333	0.00483297	0.0241648								1518
1519	176,03847	50,346153	0.00211452	0.0105726									1519	116.921	71.6842	0	0								1519	26.3519	245.907	0.0391787	0.195893								1519	396.339	393.371	0.00457497	0.0228749								1519
1520	176,01282	50,44872	0.00228342	0.0114171									1520	116.921	71.6842	0	0								1520	25.06	247.38	0.0300238	0.150119								1520	396.224	393.569	0.00299251	0.0149626								1520
1521	176,1	50,375	0.00824008	0.0412004									1521	116.921	71.6842	0.00220102	0.0110051								1521	25.8333	248.667	0.0863092	0.431546								1521	396.333	393.467	0.006226	0.03113								1521
1522	175,74324	50,58108	0.00354261	0.017713									1522	116.959	71.5811	0	0								1522	27	252.821	0.147138	0.735688								1522	396.643	393.5	0.00848687	0.0424343								1522
1523	175,88461	50,474358	0.00373345	0.0186672									1523	116.959	71.5811	0.00181301	0.00906504								1523	26.8871	260.177	0.112505	0.562527								1523	396.224	393.569	0	0								1523
1524	176,0641	50,423077	0.00373345	0.0186672									1524	117	71.5	0	0								1524	25.7273	265.682	0.0384812	0.192406								1524	396.224	393.569	0	0								1524
1525	175,88461	50,474358	0.00256409	0.0128204									1525	117	71.5	0.00271608	0.0135804								1525	26.7581	267.306	0.123807	0.619037								1525	396.224	393.569	0.00590083	0.0295041								1525
1526	175,96153	50,576923	0.0057335	0.0286675									1526	117.014	71.3649	0.00486611	0.0243306								1526	28.4032	273.274	0.0677014	0.338507								1526	396.5	393.464	0.00312364	0.0156182								1526
1527	176,21794	50,44872	0.0127081	0.0635404									1527	116.962	71.6026	0.00798595	0.0399297								1527	28.9722	276.611	0.0441001	0.2205								1527	396.389	393.574	0.00515722	0.0257861								1527
1528	175,65555	50,744446	0.00908587	0.0454293									1528	117	72	0.00670696	0.0335348								1528	29.5968	278.726	0.0305473	0.152737								1528	396.603	393.431	0.00601617	0.0300809								1528
1529	176,03847	50,5	0.00373306	0.0186653									1529	117.206	72.2647	0.017059	0.0852948								1529	28.62	279.9	0.0799888	0.399944								1529	396.321	393.536	0	0								1529
1530	176,21794	50,44872	0.00214136	0.0107068									1530	117.794	71.6471	0.00211899	0.010595								1530	29.9483	283.672	0.0884233	0.442116								1530	396.321	393.536	0	0								1530
1531	176,325	50,45	0.00364006	0.0182003									1531	117.889	71.6944	0.00261864	0.0130932								1531	32.8429	287.014	0.0374249	0.187124								1531	396.321	393.536	0.002097	0.010485								1531
1532	176,15	50,5	0.00257768	0.0128884									1532	117.905	71.8243	0.00156577	0.00782883								1532	34.0882	285.618	0.0554943	0.277471								1532	396.328	393.431	0.00351202	0.0175601								1532
1533	176,2561	50,42683	0.00259412	0.0129706									1533	117.861	71.8889	0.00774	0.0387								1533	32.6176	283.265	0.0303882	0.151941								1533	396.5	393.464	0.00185265	0.00926323								1533
1534	176,375	50,375	0.00155572	0.00777858									1534	117.529	72.0882	0.0107343	0.0536713								1534	31.2097	282.694	0.00752585	0.0376293								1534	396.433	393.4	0.00240341	0.012017								1534
1535	176,3108	50,41892	0.00813752	0.0406876									1535	117	72	0.00833339	0.041667								1535	30.8438	282.781	0.0101184	0.050592								1535	396.333	393.467	0.00333321	0.016666								1535
1536	176,03659	50,719513	0.00604807	0.0302403									1536	117.333	72.25	0.0124742	0.0623709								1536	31.3421	282.868	0.0615271	0.307636								1536	396.5	393.467	0.00382878	0.0191439								1536
1537	176,11905	50,42857	0.00274123	0.0137061									1537	117.088	71.6765	0.013644	0.0682201								1537	29.3788	280.5	0.010003	0.0500148								1537	396.321	393.536	0.00223846	0.0111923								1537
1538	176,2561	50,42683	0.00982133	0.0491066									1538	117	71	0.01	0.0500001								1538	29.3667	281	0.00334635	0.0167318								1538	396.233	393.467	0.00223846	0.0111923								1538
1539	176,74324	50,364864	0.00923074	0.0461537									1539	117	71.5	0.0100552	0.0502759								1539	29.3519	281.167	0.000729487	0.00364744								1539	396.321	393.536	0.00223846	0.0111923								1539
1540	176,29488	50,474358	0.00797998	0.0398999									1540	117.342	71.8684	0.00527252	0.0263626								1540	29.3667	281.133	0.00137134	0.00685672								1540	396.233	393.467	0	0								1540
1541	175,95	50,675	0.00531508	0.0265754									1541	117.528	72.0556	0.00277795	0.0138897								1541	29.3276	281.19	0.00488168	0.0244084								1541	396.233	393.467	0.00830626	0.0415313								1541
1542	176,15	50,5	0.00104121	0.00520604									1542	117.611	71.9444	0.00321854	0.0160927								1542	29.3889	281.426	0.00513235	0.0256618								1542	396.607	393.286	0.00827639	0.0413819								1542
1543	176,14102	50,55128	0.00162161	0.00810803									1543	117.605	72.1053	0.00118411	0.00592054								1543	29.3	281.667	0.00333335	0.0166667								1543	397.019	393.241	0.00141342	0.00706709								1543
1544	176,21794	50,525642	0.0038225	0.0191125									1544	117.662	72.1216	0.00266711	0.0133356								1544	29.1333	281.667	0.00123939	0.00619696								1544	396.98	393.3	0.0566647	0.283324								1544
1545	176,38889	50,61111	0.00118455	0.00592277									1545	117.786	72.0714	0.00180716	0.00903578								1545	29.0862	281.707	0.00226663	0.0113332								1545	399.42	391.86	0.111879	0.559395								1545
1546	176,33784	50,58108	0.00170934	0.0085467									1546	117.871	72.0429	0.00526835	0.0263418								1546	29	281.633	0.0313428	0.156714								1546	403.536	388.071	0.0975963	0.487981								1546
1547	176,25676	50,60811	0.00236414	0.0118207									1547	117.814	71.7857	0.00157785	0.00788927								1547	27.7609	280.674	0.0098372	0.049186								1547	406.79	384.435	0.116134	0.580668								1547
1548	176,3421	50,526318	0.00844763	0.0422382									1548	117.861	71.7222	0.00512195	0.0256098								1548	27.5	281.091	0.116677	0.583383								1548	410.9	380.333	0.033949	0.169745								1548
1549	176,75	50,416668	0.00342858	0.0171429									1549	117.917	71.9722	0.00558332	0.0279166								1549	32.9333	278.967	0.0669371	0.334685								1549	411.382	378.706	0.00750646	0.0375323								1549
1550	176,58109	50,445946	0.000764327	0.00382164									1550	117.889	71.6944	0	0								1550	29.75	280	0.0568572	0.284286								1550	411.583	378.389	0.00829812	0.0414906								1550
1551	176,60811	50,41892	0.00176418	0.00882092									1551	117.889	71.6944	0	0								1551	28.3966	277.5	0.0482075	0.241038								1551	411.218	378.192	0.0128622	0.0643112								1551
1552	176,64285	50,5	0.00285701	0.014285									1552	117.889	71.6944	0	0								1552	27.463	275.278	0.0171328	0.0856641								1552	411.812	378.438	0.035137	0.175685								1552
1553	176,5	50,5	0.00411683	0.0205842									1553	117.889	71.6944	0	0								1553	27.0217	274.543	0.0125524	0.062762								1553	412.652	376.894	0.136816	0.684081								1553
1554	176,3108	50,41892	0.00377697	0.0188849									1554	117.889	71.6944	0.00282709	0.0141354								1554	27.6111	274.759	0.00360016	0.0180008								1554	416.654	371.346	0.201746	1.00873								1554
1555	176,21053	50,57895	0	0									1555	117.905	71.5541	0.00540545	0.0270273								1555	27.4667	274.867	0.00584106	0.0292053								1555	424	364.433	0.191238	0.956192								1555
1556	176,21053	50,57895	0.0086772	0.043386									1556	117.905	71.8243	0.00560978	0.0280489								1556	27.75	274.938	0.0227571	0.113785								1556	429.338	356.5	0.0538721	0.26936								1556
1557	175,82558	50,779068	0.00461683	0.0230842									1557	117.957	72.1	0.00560978	0.0280489								1557	27.3929	273.857	0.00573143	0.0286572								1557	430.855	354.274	0.152236	0.761182								1557
1558	176,05	50,725	0.00434054	0.0217027									1558	117.905	71.8243	0	0								1558	27.1552	274.017	0.00454938	0.0227469								1558	434.712	347.712	0.182845	0.914226								1558
1559	176,21053	50,57895	0.00107641	0.00538207									1559	117.905	71.8243	0.00194061	0.00970304								1559	26.9815	273.87	0.0129539	0.0647694								1559	439.833	340.139	0.195445	0.977225								1559
1560	176,21794	50,525642	0	0									1560	117.947	71.7368	0.00194061	0.00970304								1560	27.1333	274.5	0.0129444	0.0647219								1560	443.814	331.214	0.163139	0.815694								1560
1561	176,21794	50,525642	0.00117713	0.00588563									1561	117.905	71.8243	0.00194061	0.00970304								1561	27.6667	274.867	0.0098091	0.0490455								1561	447.598	323.988	0.114496	0.57248								1561
1562	176,25	50,575	0.000793345	0.00396672									1562	117.947	71.7368	0	0								1562	28.0862	275.121	0.0030676	0.015338								1562	449.941	318.765	0.0665728	0.332864								1562
1563	176,21053	50,57895	0	0									1563	117.947	71.7368	0	0								1563	28.1333	275.267	0.00530674	0.0265337								1563	451.338	315.743	0.0880357	0.440178								1563
1564	176,21053	50,57895	0.00722263	0.0361131									1564	117.947	71.7368	0	0								1564	28.3065	275.468	0.00469683	0.0234842								1564	452.689	311.554	0.120359	0.601793								1564
1565	175,93903	50,817074	0.00572161	0.028608									1565	117.947	71.7368	0.00284112	0.0142056								1565	28.5323	275.403	0.00547426	0.0273713								1565	454.894	305.955	0.0709809	0.354905								1565
1566	176,225	50,825	0.00135993	0.00679963									1566	117.959	71.8784	0.00284112	0.0142056								1566	28.7258	275.597	0.00215091	0.0107546								1566	455.824	302.529	0.0861771	0.430886								1566
1567	176,1923	50,884617	0.00447349	0.0223675									1567	117.947	71.7368	0	0								1567	28.7727	275.5	0.00481736	0.0240868								1567	458.25	298.969	0.0393536	0.196768								1567
1568	176,39473	50,789474	0.00264971	0.0132486									1568	117.947	71.7368	0	0								1568	28.9516	275.661	0.00432807	0.0216404								1568	458.015	297.015	0.0844818	0.422409								1568
1569	176,44444	50,666668	0.00248456	0.0124228									1569	117.947	71.7368	0.00194061	0.00970304								1569	28.8548	275.468	0.00232606	0.0116303								1569	460.2	293.4	0.057207	0.286035								1569
1570	176,5	50,555557	0.00481436	0.0240718									1570	117.905	71.8243	0.00457524	0.0228762								1570	28.9516	275.403	0.00113704	0.00568521								1570	459.194	290.722	0.0746115	0.373058								1570
1571	176,3158	50,710526	0.00247236	0.0123618									1571	117.962	71.6026	0.00259295	0.0129648								1571	28.9062	275.438	0.00344327	0.0172164								1571	461.293	287.638	0.0828911	0.414456								1571
1572	176,1923	50,705128	0.0094943	0.0474715									1572	117.947	71.4737	0.00526301	0.0263151								1572	29.0667	275.5	0.00277495	0.0138748								1572	461.527	283.5	0.130111	0.650553								1572
1573	175,72223	50,63889	0.0116817	0.0584086									1573	117.947	71.7368	0.00270053	0.0135026								1573	29.0517	275.362	0.00277495	0.0138748								1573	462.969	277.156	0.0632898	0.316449								1573
1574	175,26315	51,0	0.00372615	0.0186308									1574	117.962	71.6026	0.00270053	0.0135026								1574	29.0667	275.5	0.00302058	0.0151029								1574	464.167	274.227	0.113945	0.569727								1574
1575	175,125	51,125	0.00181526	0.00907628									1575	117.947	71.7368	0	0								1575	29.1452	275.629	0.00302058	0.0151029								1575	464.944	268.583	0.166648	0.833241								1575
1576	175,1923	51,064102	0	0									1576	117.947	71.7368	0.00270053	0.0135026								1576	29.0667	275.5	0.00292331	0.0146165								1576	466.5	260.397	0.104791	0.523954								1576
1577	175,1923	51,064102	0.00261479	0.013074									1577	117.962	71.6026	0	0								1577	29.0357	275.643	0.00346038	0.0173019								1577	466.803	255.167	0.0754234	0.377117								1577
1578	175,0641	51,089745	0.00211437	0.0105719									1578	117.962	71.6026	0	0								1578	29.1333	275.5	0.00242222	0.0121111								1578	467.919	251.565	0.0797215	0.398608								1578
1579	175,08974	51,192307	0.00116089	0.00580445									1579	117.962	71.6026	0	0								1579	29.0172	275.534	5.00078e-05	0.000250039								1579	468.333	247.6	0.0433334	0.216667								1579
1580	175,05	51,15	0.00262349	0.0131175									1580	117.962	71.6026	0.00270053	0.0135026								1580	29.0161	275.532	0.0064644	0.032322								1580	468.867	245.5	0.0545294	0.272647								1580
1581	175,03659	51,280487	0.00531507	0.0265753									1581	117.947	71.7368	0	0								1581	28.8125	275.281	0.00304675	0.0152337								1581	468.565	242.79	0.107167	0.535835								1581
1582	175,29488	51,21795	0.00544427	0.0272213									1582	117.947	71.7368	0.00270053	0.0135026								1582	28.7121	275.167	0.00485527	0.0242763								1582	468.758	237.435	0.103687	0.518436								1582
1583	175,05263	51,342106	0.00283414	0.0141707									1583	117.962	71.6026	0.00270053	0.0135026								1583	28.9333	275.267	0.00463372	0.0231686								1583	468.5	232.258	0.198561	0.992803								1583
1584	175,1842	51,289474	0	0									1584	117.947	71.7368	0.00270053	0.0135026								1584	28.75	275.125	0.00112611	0.00563055								1584	468.095	222.338	0.137826	0.689132								1584
1585	175,1842	51,289474	0.00424318	0.0212159									1585	117.962	71.6026	0	0								1585	28.7121	275.167	0.00119264	0.00596322								1585	467.5	215.472	0.204525	1.02263								1585
1586	174,97368	51,263157	0.00481778	0.0240889									1586	117.962	71.6026	0	0								1586	28.6562	275.188	0.00119264	0.00596322								1586	466.694	205.278	0.227216	1.13608								1586
1587	175,2027	51,337837	0	0									1587	117.962	71.6026	0	0								1587	28.7121	275.167	0.00292968	0.0146484								1587	465.324	194	0.156266	0.781329								1587
1588	175,2027	51,337837	0	0									1588	117.962	71.6026	0.00270053	0.0135026								1588	28.6562	275.031	0	0								1588	463.333	186.444	0.179107	0.895536								1588
1589	175,2027	51,337837	0.00597033	0.0298517									1589	117.947	71.7368	0.00536745	0.0268373								1589	28.6562	275.031	0.0030411	0.0152055								1589	462.257	177.554	0.138119	0.690596								1589
1590	174,90541	51,364864	0	0									1590	118	72	0.00798595	0.0399297								1590	28.5909	274.894	0	0								1590	460.526	170.868	0.124311	0.621553								1590
1591	174,90541	51,364864	0.00327634	0.0163817									1591	117.962	71.6026	0	0								1591	28.5909	274.894	0	0								1591	458.029	165.176	0.145851	0.729253								1591
1592	174,75	51,416668	0.00564282	0.0282141									1592	117.962	71.6026	0	0								1592	28.5909	274.894	0.0031604	0.015802								1592	456.088	158.147	0.268231	1.34116								1592
1593	174,47368	51,473682	0.00283424	0.0141712									1593	117.962	71.6026	0	0								1593	28.5	274.765	0.0031604	0.015802								1593	451.382	145.588	0.11719	0.585952								1593
1594	174,42105	51,342106	0.00223296	0.0111648									1594	117.962	71.6026	0	0								1594	28.5909	274.894	0	0								1594	449.529	140.029	0.0590734	0.295367								1594
1595	174,5	51,42105	0.00118299	0.00591494									1595	117.962	71.6026	0	0								1595	28.5909	274.894	0	0								1595	447.206	138.206	0.0915781	0.457891								1595
1596	174,52563	51,474358	0.00269742	0.0134871									1596	117.962	71.6026	0	0								1596	28.5909	274.894	0.00388068	0.0194034								1596	445.707	133.879	0.0240094	0.120047								1596
1597	174,41891	51,39189	0.00269742	0.0134871									1597	117.962	71.6026	0	0								1597	28.4394	274.773	0.00324114	0.0162057								1597	446.857	133.536	0.0308064	0.154032								1597
1598	174,52563	51,474358	0.0033721	0.0168605									1598	117.962	71.6026	0	0								1598	28.5312	274.906	0	0								1598	446.738	135.071	0.0991419	0.495709								1598
1599	174,42105	51,342106	0.000996601	0.00498301									1599	117.962	71.6026	0	0								1599	28.5312	274.906	0	0								1599	449.342	139.289	0.0543026	0.271513								1599
1600	174,41891	51,39189	0	0									1600	117.962	71.6026	0.00258883	0.0129442								1600	28.5312	274.906	0	0								1600	449.5	142	0.0223607	0.111804								1600
1601	174,41891	51,39189	0	0									1601	117.974	71.4737	0.00273187	0.0136594								1601	28.5312	274.906	0	0								1601	448.5	142.5	0.0109951	0.0549754								1601
1602	174,41891	51,39189	0.000606424	0.00303212									1602	117.959	71.3378	0	0								1602	28.5312	274.906	0.0030077	0.0150385								1602	448.367	143.033	0.0110516	0.0552578								1602
1603	174,44872	51,397434	0.00123723	0.00618614									1603	117.959	71.3378	0.00529457	0.0264729								1603	28.4355	274.79	0.0030077	0.0150385								1603	448.875	143.25	0.0133465	0.0667324								1603
1604	174,42105	51,342106	0.00365874	0.0182937									1604	117.962	71.6026	0	0								1604	28.5312	274.906	0	0								1604	449.5	143.016	0.0376046	0.188023								1604
1605	174,425	51,525	0.00256364	0.0128182									1605	117.962	71.6026	0.00219069	0.0109534								1605	28.5312	274.906	0	0								1605	448.243	144.414	0.0622946	0.311473								1605
1606	174,5	51,42105	0.00223296	0.0111648									1606	118	71.5	0.00257687	0.0128844								1606	28.5312	274.906	0.000826887	0.00413443								1606	449.288	147.348	0.0839295	0.419648								1606
1607	174,42105	51,342106	0.000996601	0.00498301									1607	118.013	71.3718	0	0								1607	28.5	274.933	0.000826887	0.00413443								1607	450.833	151.25	0.271835	1.35917								1607
1608	174,41891	51,39189	0.00393542	0.0196771									1608	118.013	71.3718	0.00271128	0.0135564								1608	28.5312	274.906	0	0								1608	455.141	164.141	0.276952	1.38476								1608
1609	174,60811	51,445946	0.00241741	0.012087									1609	118	71.2368	0.00271128	0.0135564								1609	28.5312	274.906	0	0								1609	459.662	177.23	0.216089	1.08044								1609
1610	174,5	51,5	0	0									1610	118.013	71.3718	0.00257687	0.0128844								1610	28.5312	274.906	0.00313051	0.0156526								1610	461.817	187.817	0.239641	1.1982								1610
1611	174,5	51,5	0.00114657	0.00573284									1611	118	71.5	0.00117689	0.00588445								1611	28.5968	275.048	0.00313051	0.0156526								1611	465.014	199.365	0.22834	1.1417								1611
1612	174,52563	51,55128	0	0									1612	118.053	71.4737	0.0018215	0.0091075								1612	28.5312	274.906	0.00313051	0.0156526								1612	466.662	210.662	0.0852687	0.426344								1612
1613	174,52563	51,55128	0	0									1613	118.139	71.4444	0	0								1613	28.5968	275.048	0	0								1613	467.129	214.9	0.0477422	0.238711								1613
1614	174,52563	51,55128	0	0									1614	118.139	71.4444	0.00145327	0.00726635								1614	28.5968	275.048	0	0								1614	468.553	216.816	0.0783901	0.39195								1614
1615	174,52563	51,55128	0.00283189	0.0141595									1615	118.186	71.5	0.00435188	0.0217594								1615	28.5968	275.048	0	0								1615	468.559	220.735	0.126521	0.632603								1615
1616	174,39473	51,605263	0	0									1616	118.271	71.7	0.00235595	0.0117797								1616	28.5968	275.048	0	0								1616	468.143	227.048	0.15789	0.789449								1616
1617	174,39473	51,605263	0	0									1617	118.379	71.6515	0.00208925	0.0104462								1617	28.5968	275.048	0.00309123	0.0154562								1617	468.081	234.942	0.247626	1.23813								1617
1618	174,39473	51,605263	0	0									1618	118.441	71.7353	0.00118502	0.00592512								1618	28.5909	274.894	0.00309123	0.0154562								1618	467.325	247.3	0.190819	0.954094								1618
1619	174,39473	51,605263	0	0									1619	118.5	71.7424	0.00715788	0.0357894								1619	28.5968	275.048	0	0								1619	466.3	256.786	0.0795129	0.397564								1619
1620	174,39473	51,605263	0.00128518	0.00642592									1620	118.357	71.4143	0.00477173	0.0238586								1620	28.5968	275.048	0.00309123	0.0154562								1620	466	260.75	0.0344274	0.172137								1620
1621	174,36487	51,662163	0	0									1621	118.565	71.5323	0.00464841	0.023242								1621	28.5909	274.894	0.00309123	0.0154562								1621	465.924	262.47	0.0847678	0.423839								1621
1622	174,36487	51,662163	0.00387773	0.0193886									1622	118.742	71.6818	0.00110435	0.00552174								1622	28.5968	275.048	0.00123797	0.00618984								1622	464.782	266.551	0.123249	0.616245								1622
1623	174,52942	51,764706	0.00275286	0.0137643									1623	118.688	71.6875	0.00452685	0.0226342								1623	28.6562	275.031	0.00123797	0.00618984								1623	463.079	272.474	0.0915522	0.457761								1623
1624	174,39189	51,77027	0.00517632	0.0258816									1624	118.814	71.5	0.00115285	0.00576424								1624	28.5968	275.048	0.00123797	0.00618984								1624	463.242	277.048	0.145361	0.726806								1624
1625	174,58333	51,944443	0.00657791	0.0328895									1625	118.765	71.5294	0.00115285	0.00576424								1625	28.6562	275.031	0	0								1625	461.729	284.157	0.0574966	0.287483								1625
1626	174,25676	51,905407	0.00543027	0.0271513									1626	118.814	71.5	0	0								1626	28.6562	275.031	0	0								1626	459.824	286.311	0.072833	0.364165								1626
1627	174,52777	51,88889	0.00272572	0.0136286									1627	118.814	71.5	0.00294701	0.0147351								1627	28.6562	275.031	0	0								1627	458.808	289.808	0.125846	0.629228								1627
1628	174,39189	51,87838	0.00540541	0.0270271									1628	118.824	71.3529	0	0								1628	28.6562	275.031	0.00257695	0.0128847								1628	455.64	295.244	0.16864	0.8432								1628
1629	174,66216	51,87838	0	0									1629	118.824	71.3529	0	0								1629	28.7812	275	0	0								1629	453.925	303.5	0.303596	1.51798								1629
1630	174,66216	51,87838	0	0									1630	118.824	71.3529	0	0								1630	28.7812	275	0.00119537	0.00597684								1630	449.275	317.95	0.16614	0.830702								1630
1631	174,66216	51,87838	0	0									1631	118.824	71.3529	0	0								1631	28.7424	275.045	0.00119537	0.00597684								1631	446.35	325.725	0.182227	0.911135								1631
1632	174,66216	51,87838	0	0									1632	118.824	71.3529	0.00296965	0.0148482								1632	28.7812	275	0.00305746	0.0152873								1632	442.338	333.905	0.199431	0.997155								1632
1633	174,66216	51,87838	0.0014247	0.00712348									1633	118.803	71.5	0	0								1633	28.7121	274.864	0	0								1633	437.075	342.375	0.255331	1.27666								1633
1634	174,72223	51,916668	0.0014247	0.00712348									1634	118.803	71.5	0.00296965	0.0148482								1634	28.7121	274.864	0	0								1634	430.295	353.192	0.243533	1.21767								1634
1635	174,66216	51,87838	0.00222881	0.011144									1635	118.824	71.3529	0	0								1635	28.7121	274.864	0	0								1635	422.868	362.842	0.199806	0.999032								1635
1636	174,6892	51,98649	0.00222881	0.011144									1636	118.824	71.3529	0	0								1636	28.7121	274.864	0	0								1636	416.905	370.857	0.17072	0.853598								1636
1637	174,66216	51,87838	0.00368771	0.0184385									1637	118.824	71.3529	0	0								1637	28.7121	274.864	0	0								1637	410.5	376.5	0.236879	1.18439								1637
1638	174,61111	52,055557	0.00153434	0.0076717									1638	118.824	71.3529	0.00142788	0.00713938								1638	28.7121	274.864	0	0								1638	403.378	385.963	0.135059	0.675293								1638
1639	174,64285	51,985714	0.00216197	0.0108098									1639	118.871	71.3	0.00142788	0.00713938								1639	28.7121	274.864	0	0								1639	398.122	390.203	0.138667	0.693336								1639
1640	174,75	52,0	0.0015108	0.00755399									1640	118.824	71.3529	0.00142788	0.00713938								1640	28.7121	274.864	0	0								1640	393.554	395.419	0.20996	1.0498								1640
1641	174,71622	52,067566	0.00393517	0.0196759									1641	118.871	71.3	0	0								1641	28.7121	274.864	0	0								1641	385.635	402.311	0.0967025	0.483512								1641
1642	174,66216	51,87838	0.00368771	0.0184385									1642	118.871	71.3	0.00512631	0.0256316								1642	28.7121	274.864	0	0								1642	382.203	405.716	0.157839	0.789196								1642
1643	174,61111	52,055557	0	0									1643	118.905	71.5541	0.00512631	0.0256316								1643	28.7121	274.864	0	0								1643	375.5	409.882	0.14517	0.725851								1643
1644	174,61111	52,055557	0.00211588	0.0105794									1644	118.871	71.3	0	0								1644	28.7121	274.864	0	0								1644	369.608	414.122	0.100834	0.504168								1644
1645	174,71622	52,067566	0	0									1645	118.871	71.3	0	0								1645	28.7121	274.864	0	0								1645	365.611	417.194	0.132857	0.664284								1645
1646	174,71622	52,067566	0	0									1646	118.871	71.3	0	0								1646	28.7121	274.864	0	0								1646	359.716	420.257	0.146969	0.734846								1646
1647	174,71622	52,067566	0.0025405	0.0127025									1647	118.871	71.3	0	0								1647	28.7121	274.864	0	0								1647	353.5	424.176	0.103933	0.519667								1647
1648	174,61111	52,13889	0	0									1648	118.871	71.3	0	0								1648	28.7121	274.864	0	0								1648	349.176	427.059	0.0736951	0.368475								1648
1649	174,61111	52,13889	0.0025405	0.0127025									1649	118.871	71.3	0	0								1649	28.7121	274.864	0	0								1649	345.812	428.562	0.135331	0.676655								1649
1650	174,71622	52,067566	0	0									1650	118.871	71.3	0.00229687	0.0114844								1650	28.7121	274.864	0	0								1650	339.8	431.667	0.102348	0.511741								1650
1651	174,71622	52,067566	0.00465008	0.0232504									1651	118.917	71.1944	0	0								1651	28.7121	274.864	0	0								1651	335.133	433.767	0.094075	0.470375								1651
1652	174,52702	52,2027	0.00465008	0.0232504									1652	118.917	71.1944	0	0								1652	28.7121	274.864	0	0								1652	330.773	435.53	0.128779	0.643897								1652
1653	174,71622	52,067566	0.00545227	0.0272614									1653	118.917	71.1944	0.00229687	0.0114844								1653	28.7121	274.864	0	0								1653	324.786	437.9	0.104151	0.520756								1653
1654	174,52632	52,263157	0	0									1654	118.871	71.3	0.00397838	0.0198919								1654	28.7121	274.864	0	0								1654	319.789	439.368	0.050105	0.250525								1654
1655	174,52632	52,263157	0.00120922	0.00604612									1655	118.959	71.1216	0.00244288	0.0122144								1655	28.7121	274.864	0	0								1655	317.444	440.25	0.027786	0.13893								1655
1656	174,52702	52,2027	0	0									1656	119	71.2368	0	0								1656	28.7121	274.864	0	0								1656	316.284	441.014	0.00118204	0.00591018								1656
1657	174,52702	52,2027	0.00222876	0.0111438									1657	119	71.2368	0.00244288	0.0122144								1657	28.7121	274.864	0.00165333	0.00826663								1657	316.288	440.955	0.0566819	0.28341								1657
1658	174,55405	52,31081	0.0106502	0.0532509									1658	118.959	71.1216	0.0021865	0.0109325								1658	28.7188	274.781	0	0								1658	318.984	440.081	0.00473262	0.0236631								1658
1659	174,72223	51,805557	0.00949335	0.0474668									1659	118.917	71.2222	0	0								1659	28.7188	274.781	0	0								1659	319.186	439.957	0.0161633	0.0808163								1659
1660	174,55556	52,25	0	0									1660	118.917	71.2222	0	0								1660	28.7188	274.781	0	0								1660	318.464	440.321	0.00327995	0.0163998								1660
1661	174,55556	52,25	0.00110487	0.00552434									1661	118.917	71.2222	0.0021865	0.0109325								1661	28.7188	274.781	0	0								1661	318.315	440.389	0.0008804	0.004402								1661
1662	174,52702	52,2027	0.00110487	0.00552434									1662	118.959	71.1216	0	0								1662	28.7188	274.781	0	0								1662	318.328	440.431	0.00283549	0.0141775								1662
1663	174,55556	52,25	0.00248446	0.0124223									1663	118.959	71.1216	0.00170928	0.00854639								1663	28.7188	274.781	0	0								1663	318.463	440.389	0	0								1663
1664	174,61111	52,13889	0.00336296	0.0168148									1664	118.878	71.0946	0.00266478	0.0133239								1664	28.7188	274.781	0.00311073	0.0155537								1664	318.463	440.389	0	0								1664
1665	174,70589	52,0	0.00392246	0.0196123									1665	118.917	71.2222	0.00972702	0.0486351								1665	28.7903	274.919	0.00311073	0.0155537								1665	318.463	440.389	0.00662839	0.0331419								1665
1666	174,64285	52,185715	0.00113137	0.00565687									1666	118.947	70.7368	0.00117684	0.00588422								1666	28.7188	274.781	0.00339872	0.0169936								1666	318.25	440.643	0.00319436	0.0159718								1666
1667	174,61111	52,13889	0.00113137	0.00565687									1667	118.921	70.6842	0.0028344	0.014172								1667	28.8871	274.758	0.00302374	0.0151187								1667	318.321	440.5	0.00217321	0.0108661								1667
1668	174,64285	52,185715	0.00113137	0.00565687									1668	119.053	70.7368	0.0034961	0.0174805								1668	28.7667	274.667	0	0								1668	318.423	440.462	0.00361919	0.018096								1668
1669	174,61111	52,13889	0	0									1669	119.139	70.8889	0.0157391	0.0786957								1669	28.7667	274.667	0	0								1669	318.26	440.54	0.00342935	0.0171467								1669
1670	174,61111	52,13889	0.00113137	0.00565687									1670	119.765	70.4118	0.00203583	0.0101792								1670	28.7667	274.667	0	0								1670	318.429	440.571	0.0103851	0.0519256								1670
1671	174,64285	52,185715	0.00216815	0.0108407									1671	119.861	70.4444	0.012001	0.0600048								1671	28.7667	274.667	0	0								1671	317.944	440.759	0.00609731	0.0304866								1671
1672	174,55556	52,25	0.00740275	0.0370138									1672	119.312	70.6875	0.0224255	0.112128								1672	28.7667	274.667	0	0								1672	318.224	440.638	0.00650626	0.0325313								1672
1673	174,70589	51,911766	0.00683045	0.0341522									1673	118.963	69.6219	0.00727024	0.0363512								1673	28.7667	274.667	0.00302374	0.0151187								1673	317.948	440.81	0.00130836	0.00654182								1673
1674	174,52702	52,2027	0.00221317	0.0110659									1674	119.05	69.975	0.00261058	0.0130529								1674	28.8871	274.758	0	0								1674	317.907	440.759	0	0								1674
1675	174,41667	52,194443	0.0161878	0.080939									1675	119.035	70.1047	0.00368151	0.0184076								1675	28.8871	274.758	0	0								1675	317.907	440.759	0	0								1675
1676	173,64285	51,95714	0.00810642	0.0405321									1676	119.075	69.925	0.00514469	0.0257234								1676	28.8871	274.758	0	0								1676	317.907	440.759	0	0								1676
1677	173,36487	51,662163	0.00616318	0.0308159									1677	119.184	70.1579	0.0020231	0.0101155								1677	28.8871	274.758	0	0								1677	317.907	440.759	0	0								1677
1678	173,06757	51,58108	0.0142192	0.0710959									1678	119.23	70.0676	0.0020231	0.0101155								1678	28.8871	274.758	0	0								1678	317.907	440.759	0	0								1678
1679	173,77026	51,472973	0.0120869	0.0604344									1679	119.184	70.1579	0.0107347	0.0536734								1679	28.8871	274.758	0	0								1679	317.907	440.759	0.0027706	0.013853								1679
1680	174,3108	51,743244	0.017238	0.0861898									1680	119.079	70.6842	0.0364261	0.18213								1680	28.8871	274.758	0	0								1680	317.769	440.769	0.00201462	0.0100731								1680
1681	173,74324	52,39189	0.0021622	0.010811									1681	118.186	72.2714	0.0243073	0.121536								1681	28.8871	274.758	0	0								1681	317.672	440.741	0.00212094	0.0106047								1681
1682	173,63513	52,39189	0.0225739	0.112869									1682	117.139	72.8889	0.0637343	0.318672								1682	28.8871	274.758	0.00302374	0.0151187								1682	317.567	440.733	0	0								1682
1683	174,5	51,666668	0.0118639	0.0593195									1683	114.684	74.921	0.0483305	0.241653								1683	28.7667	274.667	0.00302374	0.0151187								1683	317.567	440.733	0.00266467	0.0133234								1683
1684	174,73685	52,210526	0.00881327	0.0440663									1684	112.643	76.2143	0.0390112	0.195056								1684	28.8871	274.758	0	0								1684	317.468	440.823	0.00266467	0.0133234								1684
1685	174,41891	51,905407	0.00732082	0.0366041									1685	110.694	76.3056	0.0651697	0.325849								1685	28.8871	274.758	0.00302374	0.0151187								1685	317.567	440.733	0	0								1685
1686	174,05556	51,86111	0.0124224	0.0621122									1686	109.257	79.2297	0.0906597	0.453299								1686	28.7667	274.667	0.00302374	0.0151187								1686	317.567	440.733	0.00271779	0.013589								1686
1687	174,41891	52,364864	0.00930963	0.0465481									1687	105.23	81.3108	0.0535449	0.267724								1687	28.8871	274.758	0.00104859	0.00524295								1687	317.431	440.741	0.00427178	0.0213589								1687
1688	174,44286	51,9	0	0									1688	102.972	82.75	0.0218747	0.109373								1688	28.9333	274.733	0	0								1688	317.629	440.661	0.00427178	0.0213589								1688
1689	174,44286	51,9	0.0158767	0.0793836									1689	102.929	83.8429	0.0408089	0.204044								1689	28.9333	274.733	0	0								1689	317.431	440.741	0.00178171	0.00890855								1689
1690	174,0	52,558823	0.0247688	0.123844									1690	101.368	85.1579	0.0213816	0.106908								1690	28.9333	274.733	0	0								1690	317.468	440.823	0.00266467	0.0133234								1690
1691	173,29488	53,576923	0.02	0.1									1691	102.419	84.9595	0.00733719	0.036686								1691	28.9333	274.733	0	0								1691	317.567	440.733	0	0								1691
1692	174,29488	53,576923	0.0109877	0.0549385									1692	102.45	85.325	0.0432282	0.216141								1692	28.9333	274.733	0	0								1692	317.567	440.733	0.0019055	0.0095275								1692
1693	174,6892	53,95946	0.0147637	0.0738185									1693	101.068	86.9865	0.0205476	0.102738								1693	28.9333	274.733	0	0								1693	317.629	440.661	0.00264036	0.0132018								1693
1694	175,36487	53,662163	0.0172977	0.0864883									1694	100.473	86.1487	0.0530606	0.265303								1694	28.9333	274.733	0	0								1694	317.531	440.75	0.00264036	0.0132018								1694
1695	174,5	53,666668	0.0105013	0.0525066									1695	97.9286	86.9	0.0813439	0.40672								1695	28.9333	274.733	0.00104859	0.00524295								1695	317.629	440.661	0.00853612	0.0426806								1695
1696	174,075	53,975	0.0050765	0.0253825									1696	93.8714	86.6143	0.0488163	0.244082								1696	28.8871	274.758	0	0								1696	317.875	440.312	0.00809676	0.0404838								1696
1697	174,3158	53,894737	0.00290711	0.0145355									1697	91.6714	87.6714	0.0102741	0.0513704								1697	28.8871	274.758	0.00325445	0.0162723								1697	317.471	440.294	0.00436289	0.0218145								1697
1698	174,44595	53,95946	0.00142689	0.00713444									1698	91.1579	87.6579	0.0346291	0.173145								1698	28.9667	274.9	0.0042133	0.0210665								1698	317.621	440.136	0.000678414	0.00339207								1698
1699	174,42105	54,026318	0.00148863	0.00744316									1699	91.8684	86.079	0.0288516	0.144258								1699	28.7812	275	0.00309515	0.0154757								1699	317.594	440.156	0.00117401	0.00587006								1699
1700	174,47368	54,07895	0.00273476	0.0136738									1700	90.9737	84.9474	0.0298885	0.149442								1700	28.8871	274.887	0.00465243	0.0232621								1700	317.652	440.167	0.0124146	0.0620729								1700
1701	174,33784	54,094593	0.00457137	0.0228569									1701	89.6714	84.2143	0.0170073	0.0850364								1701	29.0806	275.016	0.00465243	0.0232621								1701	317.941	439.618	0.00584023	0.0292011								1701
1702	174,55128	54,01282	0.00222944	0.0111472									1702	88.8421	84.0263	0.0502845	0.251422								1702	28.8871	274.887	0.0016122	0.008061								1702	317.867	439.9	0.000678331	0.00339165								1702
1703	174,52702	54,12162	0.00136615	0.00683074									1703	88.0294	81.6471	0.0465042	0.232521								1703	28.9667	274.9	0	0								1703	317.844	439.875	0.00281282	0.0140641								1703
1704	174,47368	54,07895	0.00136615	0.00683074									1704	87.9412	79.3235	0.0370591	0.185296								1704	28.9667	274.9	0	0								1704	317.726	439.952	0.00577041	0.028852								1704
1705	174,52702	54,12162	0	0									1705	86.5968	78.0484	0.0163591	0.0817955								1705	28.9667	274.9	0	0								1705	317.984	439.823	0.00540491	0.0270245								1705
1706	174,52702	54,12162	0.00264427	0.0132213									1706	86.2667	77.3	0.00388743	0.0194371								1706	28.9667	274.9	0	0								1706	317.719	439.875	0.00680281	0.0340141								1706
1707	174,41667	54,194443	0.00264427	0.0132213									1707	86.1667	77.1333	0.0120057	0.0600284								1707	28.9667	274.9	0	0								1707	317.941	439.618	0	0								1707
1708	174,52702	54,12162	0.00264427	0.0132213									1708	86.4697	77.6515	0.0148238	0.0741192								1708	28.9667	274.9	0	0								1708	317.941	439.618	0	0								1708
1709	174,41667	54,194443	0	0									1709	86.0862	77.0172	0.0103614	0.051807								1709	28.9667	274.9	0	0								1709	317.941	439.618	0	0								1709
1710	174,41667	54,194443	0	0									1710	86.2742	77.5	0.00884198	0.0442099								1710	28.9667	274.9	0.0016122	0.008061								1710	317.941	439.618	0.00139669	0.00698343								1710
1711	174,41667	54,194443	0.00274991	0.0137495									1711	86.0714	77.1071	0.00728447	0.0364224								1711	28.8871	274.887	0.00465243	0.0232621								1711	317.986	439.671	0.00235609	0.0117805								1711
1712	174,28378	54,22973	0.00274991	0.0137495									1712	86.1429	77.4643	0.0341441	0.170721								1712	29.0806	275.016	0	0								1712	318.014	439.557	0.0013587	0.0067935								1712
1713	174,41667	54,194443	0	0									1713	84.5	77.9286	0.0226375	0.113188								1713	29.0806	275.016	0	0								1713	318.056	439.611	0.00336525	0.0168262								1713
1714	174,41667	54,194443	0.000954805	0.00477403									1714	85.1333	78.8667	0.0148516	0.0742581								1714	29.0806	275.016	0.0012908	0.00645401								1714	317.959	439.473	0.00199606	0.0099803								1714
1715	174,39473	54,236843	0.00580397	0.0290198									1715	85.473	79.527	0.0182996	0.0914979								1715	29.0806	274.952	0.0012908	0.00645401								1715	318.056	439.5	0.00430109	0.0215055								1715
1716	174,39189	54,527027	0.00435806	0.0217903									1716	86.0429	80.2429	0.0537509	0.268754								1716	29.0806	275.016	0.0022247	0.0111235								1716	317.842	439.474	0.00234745	0.0117373								1716
1717	174,17567	54,5	0.00941326	0.0470663									1717	83.6389	81.4444	0.0270937	0.135468								1717	29.0152	275.106	0.00214254	0.0107127								1717	317.959	439.473	0.000566397	0.00283199								1717
1718	174,64285	54,442856	0.00777531	0.0388765									1718	82.3421	81.0526	0.0259246	0.129623								1718	29	275	0.00214254	0.0107127								1718	317.947	439.447	0.00263145	0.0131572								1718
1719	174,26315	54,526318	0.00263161	0.013158									1719	82.3857	79.7571	0.00499615	0.0249808								1719	29.0152	275.106	0.00214254	0.0107127								1719	317.842	439.526	0.00188993	0.00944966								1719
1720	174,39473	54,526318	0.00263161	0.013158									1720	82.6351	79.7432	0.00499615	0.0249808								1720	29	275	0.00214254	0.0107127								1720	317.932	439.554	0	0								1720
1721	174,26315	54,526318	0	0									1721	82.3857	79.7571	0.0142504	0.0712518								1721	29.0152	275.106	0	0								1721	317.932	439.554	0.00241791	0.0120895								1721
1722	174,26315	54,526318	0.00263161	0.013158									1722	83.0556	80	0.00187449	0.00937247								1722	29.0152	275.106	0	0								1722	317.842	439.474	0	0								1722
1723	174,39473	54,526318	0.00223883	0.0111942									1723	83.141	80.0385	0.0266499	0.13325								1723	29.0152	275.106	0	0								1723	317.842	439.474	0.00157107	0.00785533								1723
1724	174,29488	54,576923	0	0									1724	82.1389	80.9167	0.0190063	0.0950315								1724	29.0152	275.106	0	0								1724	317.782	439.423	0	0								1724
1725	174,29488	54,576923	0.00447788	0.0223894									1725	81.2714	80.5286	0.00405626	0.0202813								1725	29.0152	275.106	0	0								1725	317.782	439.423	0	0								1725
1726	174,5	54,666668	0.0022523	0.0112615									1726	81.4722	80.5	0.0117721	0.0588604								1726	29.0152	275.106	0	0								1726	317.782	439.423	0.00225733	0.0112867								1726
1727	174,39189	54,635136	0.00275613	0.0137806									1727	81.2778	79.9444	0.00783793	0.0391897								1727	29.0152	275.106	0	0								1727	317.77	439.311	0.00225733	0.0112867								1727
1728	174,52702	54,60811	0	0									1728	81.4412	79.5882	0.00614059	0.030703								1728	29.0152	275.106	0.00244485	0.0122242								1728	317.782	439.423	0.00115683	0.00578416								1728
1729	174,52702	54,60811	0.00468452	0.0234226									1729	81.4697	79.8939	0.00307224	0.0153612								1729	29.0625	275.219	0.00244485	0.0122242								1729	317.763	439.368	0.00116035	0.00580174								1729
1730	174,29488	54,576923	0.00468452	0.0234226									1730	81.3235	79.9412	0.00474244	0.0237122								1730	29.0152	275.106	0	0								1730	317.77	439.311	0.00116035	0.00580174								1730
1731	174,52702	54,60811	0	0									1731	81.5588	79.9118	0.002353	0.011765								1731	29.0152	275.106	0	0								1731	317.763	439.368	0.00116035	0.00580174								1731
1732	174,52702	54,60811	0.00128983	0.00644914									1732	81.6765	79.9118	0.00205277	0.0102638								1732	29.0152	275.106	0	0								1732	317.77	439.311	0	0								1732
1733	174,5	54,666668	0	0									1733	81.6714	80.0143	0.0061809	0.0309045								1733	29.0152	275.106	0	0								1733	317.77	439.311	0.00140624	0.0070312								1733
1734	174,5	54,666668	0	0									1734	81.9286	79.8429	0.00287752	0.0143876								1734	29.0152	275.106	0	0								1734	317.806	439.25	0.00140624	0.0070312								1734
1735	174,5	54,666668	0	0									1735	81.8235	79.9412	0.00243641	0.0121821								1735	29.0152	275.106	0	0								1735	317.77	439.311	0.00116035	0.00580174								1735
1736	174,5	54,666668	0	0									1736	81.8125	80.0625	0.0013436	0.00671799								1736	29.0152	275.106	0.00144083	0.00720416								1736	317.763	439.368	0.0025152	0.012576								1736
1737	174,5	54,666668	0	0									1737	81.8636	80.1061	0.00281073	0.0140536								1737	29	275.176	0	0								1737	317.806	439.25	0.00140624	0.0070312								1737
1738	174,5	54,666668	0	0									1738	81.7647	80.2059	0.0039965	0.0199825								1738	29	275.176	0	0								1738	317.77	439.311	0.002399	0.011995								1738
1739	174,5	54,666668	0	0									1739	81.6389	80.3611	0.00666858	0.0333429								1739	29	275.176	0.00532619	0.026631								1739	317.671	439.243	0.002399	0.011995								1739
1740	174,5	54,666668	0	0									1740	81.9688	80.3125	0.0227242	0.113621								1740	29.0294	275.441	0	0								1740	317.77	439.311	0.00140624	0.0070312								1740
1741	174,5	54,666668	0	0									1741	81.4167	81.3056	0.0055106	0.027553								1741	29.0294	275.441	0.00287951	0.0143975								1741	317.806	439.25	0	0								1741
1742	174,5	54,666668	0	0									1742	81.4189	81.5811	0.001949	0.00974499								1742	28.9545	275.318	0.00297739	0.014887								1742	317.806	439.25	0	0								1742
1743	174,5	54,666668	0	0									1743	81.3378	81.527	0.00923685	0.0461843								1743	28.8438	275.219	0.00297739	0.014887								1743	317.806	439.25	0	0								1743
1744	174,5	54,666668	0	0									1744	81.7857	81.4143	0.00771295	0.0385647								1744	28.9545	275.318	0	0								1744	317.806	439.25	0.0023357	0.0116785								1744
1745	174,5	54,666668	0	0									1745	81.4722	81.6389	0.00824879	0.0412439								1745	28.9545	275.318	0	0								1745	317.7	439.3	0.0023357	0.0116785								1745
1746	174,5	54,666668	0.0018746	0.009373									1746	81.079	81.7632	0.00470745	0.0235373								1746	28.9545	275.318	0	0								1746	317.806	439.25	0.00263162	0.0131581								1746
1747	174,44595	54,743244	0.0018746	0.009373									1747	81.2895	81.6579	0.00256262	0.0128131								1747	28.9545	275.318	0	0								1747	317.7	439.329	0.00539257	0.0269628								1747
1748	174,5	54,666668	0	0									1748	81.1667	81.6944	0.0157157	0.0785787								1748	28.9545	275.318	0.00167903	0.00839515								1748	317.446	439.419	0.0101236	0.0506179								1748
1749	174,5	54,666668	0	0									1749	80.9615	80.9359	0.00328359	0.016418								1749	28.9412	275.235	0	0								1749	317.025	439.7	0.00232721	0.011636								1749
1750	174,5	54,666668	0	0									1750	80.8333	81.0385	0.00126038	0.0063019								1750	28.9412	275.235	0.00167903	0.00839515								1750	317.122	439.635	0.00472806	0.0236403								1750
1751	174,5	54,666668	0	0									1751	80.8947	81.0526	0.00545973	0.0272987								1751	28.9545	275.318	0.00297739	0.014887								1751	317.129	439.871	0	0								1751
1752	174,5	54,666668	0	0									1752	81.0833	81.25	0.017064	0.08532								1752	28.8438	275.219	0	0								1752	317.129	439.871	0.00284522	0.0142261								1752
1753	174,5	54,666668	0	0									1753	81.8513	80.8784	0.00714003	0.0357002								1753	28.8438	275.219	0.00278026	0.0139013								1753	317.122	440.014	0.00488845	0.0244423								1753
1754	174,5	54,666668	0.0018746	0.009373									1754	81.9615	81.218	0.022357	0.111785								1754	28.7258	275.145	0.0028498	0.014249								1754	317.25	439.806	0.0027631	0.0138155								1754
1755	174,44595	54,743244	0.0018746	0.009373									1755	81.4474	82.2105	0.0227996	0.113998								1755	28.8667	275.167	0.00162432	0.00812158								1755	317.129	439.871	0.0027631	0.0138155								1755
1756	174,5	54,666668	0	0									1756	80.625	83	0.0195058	0.097529								1756	28.8333	275.093	0.00977155	0.0488578								1756	317.25	439.806	0.0027631	0.0138155								1756
1757	174,5	54,666668	0.00369371	0.0184685									1757	79.6539	82.9103	0.00295958	0.0147979								1757	28.6667	274.633	0.00674111	0.0337056								1757	317.129	439.871	0	0								1757
1758	174,5	54,851353	0.00241736	0.0120868									1758	79.527	82.9865	0.00310089	0.0155045								1758	28.7963	274.944	0.0115072	0.0575358								1758	317.129	439.871	0.00379028	0.0189514								1758
1759	174,44595	54,743244	0.00177621	0.00888104									1759	79.5556	83.1389	0.0281751	0.140876								1759	28.25	275.125	0.00530942	0.0265471								1759	317.158	439.684	0	0								1759
1760	174,52777	54,77778	0.00177621	0.00888104									1760	79.1923	84.5	0.0163356	0.0816778								1760	28.5	275.214	0.00916337	0.0458168								1760	317.158	439.684	0	0								1760
1761	174,44595	54,743244	0.00177621	0.00888104									1761	78.7895	85.2105	0.00499301	0.0249651								1761	28.9231	275.038	0.00688045	0.0344022								1761	317.158	439.684	0	0								1761
1762	174,52777	54,77778	0	0									1762	78.5526	85.1316	0.0177681	0.0888403								1762	29.2308	275.192	0.00247543	0.0123771								1762	317.158	439.684	0	0								1762
1763	174,52777	54,77778	0.00157279	0.00786396									1763	77.7564	85.5256	0.0288734	0.144367								1763	29.3519	275.167	0.00247543	0.0123771								1763	317.158	439.684	0.00326842	0.0163421								1763
1764	174,5	54,851353	0.00157279	0.00786396									1764	79.1154	85.0385	0.029028	0.14514								1764	29.2308	275.192	0.00137063	0.00685317								1764	317.203	439.527	0.00124272	0.0062136								1764
1765	174,52777	54,77778	0	0									1765	80.5571	84.8714	0.0428268	0.214134								1765	29.22	275.26	0.00323094	0.0161547								1765	317.237	439.579	0.00252802	0.0126401								1765
1766	174,52777	54,77778	0	0									1766	82.5857	85.5571	0.0358271	0.179136								1766	29.3519	275.167	0.0037037	0.0185185								1766	317.122	439.527	0.00133686	0.0066843								1766
1767	174,52777	54,77778	0	0									1767	83.8784	86.7973	0.0301639	0.15082								1767	29.5	275.278	0.00561128	0.0280564								1767	317.083	439.472	0.00114067	0.00570337								1767
1768	174,52777	54,77778	0	0									1768	82.9865	88.0135	0.0301848	0.150924								1768	29.22	275.26	0.0130231	0.0651154								1768	317.068	439.527	0	0								1768
1769	174,52777	54,77778	0.00177621	0.00888104									1769	81.8333	88.9872	0.0654586	0.327293								1769	28.74	274.82	0.0168566	0.0842829								1769	317.068	439.527	0.00433565	0.0216783								1769
1770	174,44595	54,743244	0.00359083	0.0179541									1770	80.9865	92.1487	0.0746594	0.373297								1770	28.4167	274.042	0.0093426	0.046713								1770	316.895	439.658	0.00618833	0.0309416								1770
1771	174,42105	54,92105	0	0									1771	79.9286	95.7286	0.116997	0.584985								1771	28.06	273.74	0.00274468	0.0137234								1771	317.167	439.806	0.000555201	0.00277601								1771
1772	174,42105	54,92105	0.00172495	0.00862474									1772	76.7432	100.635	0.149916	0.749582								1772	27.9231	273.731	0.00188308	0.00941539								1772	317.139	439.806	0.00392898	0.0196449								1772
1773	174,36487	54,98649	0.00137731	0.00688657									1773	72.6714	106.929	0.224052	1.12026								1773	27.8333	273.759	0	0								1773	317	439.944	0.00193236	0.00966179								1773
1774	174,42105	55,026318	0.00285042	0.0142521									1774	63.0833	112.722	0.177588	0.88794								1774	27.8333	273.759	0.00454965	0.0227482								1774	316.932	440.014	0.0026746	0.013373								1774
1775	174,52702	55,12162	0.00346119	0.017306									1775	56.3889	118.556	0.124963	0.624816								1775	28.06	273.74	0.00346514	0.0173257								1775	316.816	440.079	0	0								1775
1776	174,41891	55,256756	0.00270274	0.0135137									1776	52.5	123.446	0.138343	0.691713								1776	27.9231	273.846	0.00600768	0.0300384								1776	316.816	440.079	0.00456147	0.0228073								1776
1777	174,3108	55,337837	0.00105716	0.00528579									1777	54.9615	129.91	0.13831	0.691548								1777	28.1538	274.038	0.00329534	0.0164767								1777	317	439.944	0.00952091	0.0476045								1777
1778	174,28947	55,289474	0.00105716	0.00528579									1778	53.3205	136.628	0.100682	0.503412								1778	28.0185	273.944	0	0								1778	316.605	440.211	0.00643299	0.032165								1778
1779	174,3108	55,337837	0	0									1779	51.575	141.35	0.0593841	0.296921								1779	28.0185	273.944	0	0								1779	316.295	440.295	0.00263294	0.0131647								1779
1780	174,3108	55,337837	0.00220666	0.0110333									1780	49.9872	143.859	0.00564465	0.0282233								1780	28.0185	273.944	0.00250706	0.0125353								1780	316.425	440.275	0	0								1780
1781	174,42105	55,342106	0	0									1781	49.875	143.6	0.0235769	0.117885								1781	27.9286	273.857	0.000245744	0.00122872								1781	316.425	440.275	0	0								1781
1782	174,42105	55,342106	0.00229517	0.0114759									1782	49.8077	142.423	0.0241152	0.120576								1782	27.9231	273.846	0.00274022	0.0137011								1782	316.425	440.275	0.00263294	0.0131647								1782
1783	174,32051	55,397434	0	0									1783	49.2297	141.365	0.0326097	0.163049								1783	28.0185	273.944	0	0								1783	316.295	440.295	0.00515388	0.0257694								1783
1784	174,32051	55,397434	0.00229517	0.0114759									1784	47.6389	141.722	0.0239881	0.11994								1784	28.0185	273.944	0	0								1784	316.139	440.5	0	0								1784
1785	174,42105	55,342106	0.00229517	0.0114759									1785	47.7683	142.915	0.00559125	0.0279563								1785	28.0185	273.944	0.00329534	0.0164767								1785	316.139	440.5	0.00271126	0.0135563								1785
1786	174,32051	55,397434	0	0									1786	47.7222	142.639	0.00600922	0.0300461								1786	28.1538	274.038	0.00329534	0.0164767								1786	316.271	440.471	0.00294785	0.0147393								1786
1787	174,32051	55,397434	0.00253778	0.0126889									1787	47.5556	142.889	0.00462642	0.0231321								1787	28.0185	273.944	0	0								1787	316.342	440.342	0.00569301	0.0284651								1787
1788	174,44737	55,394737	0.00253778	0.0126889									1788	47.6538	142.679	0.00435163	0.0217581								1788	28.0185	273.944	0	0								1788	316.105	440.5	0.0106692	0.0533459								1788
1789	174,32051	55,397434	0.00253778	0.0126889									1789	47.8077	142.526	0.00628356	0.0314178								1789	28.0185	273.944	0.000834423	0.00417212								1789	316.529	440.176	0.00742808	0.0371404								1789
1790	174,44737	55,394737	0.00263163	0.0131581									1790	47.5811	142.743	0.00589555	0.0294777								1790	28.06	273.94	0.000834423	0.00417212								1790	316.737	439.868	0.00328853	0.0164427								1790
1791	174,44737	55,526318	0	0									1791	47.3684	142.947	0.00112923	0.00564615								1791	28.0185	273.944	0.000834423	0.00417212								1791	316.756	439.705	0.00882953	0.0441477								1791
1792	174,44737	55,526318	0	0									1792	47.4231	142.962	0.00238172	0.0119086								1792	28.06	273.94	0	0								1792	316.342	439.553	0.00463983	0.0231992								1792
1793	174,44737	55,526318	0.00164323	0.00821613									1793	47.3378	142.878	0	0								1793	28.06	273.94	0.00331988	0.0165994								1793	316.573	439.573	0.00329709	0.0164854								1793
1794	174,47437	55,44872	0.00664579	0.0332289									1794	47.3378	142.878	0	0								1794	27.9231	273.846	0	0								1794	316.705	439.474	0.00225147	0.0112573								1794
1795	174,7973	55,527027	0.00283464	0.0141732									1795	47.3378	142.878	0	0								1795	27.9231	273.846	0.000590881	0.0029544								1795	316.605	439.526	0.00623026	0.0311513								1795
1796	174,6579	55,55263	0	0									1796	47.3378	142.878	0	0								1796	27.9167	273.875	0.0057865	0.0289325								1796	316.295	439.5	0.00623026	0.0311513								1796
1797	174,6579	55,55263	0	0									1797	47.3378	142.878	0	0								1797	27.6923	273.692	0.00145456	0.00727281								1797	316.605	439.526	0.00149822	0.00749111								1797
1798	174,6579	55,55263	0	0									1798	47.3378	142.878	0	0								1798	27.7	273.62	0.00474197	0.0237099								1798	316.551	439.474	0.00272085	0.0136043								1798
1799	174,6579	55,55263	0.00283464	0.0141732									1799	47.3378	142.878	0	0								1799	27.9348	273.587	0.00499341	0.0249671								1799	316.425	439.525	0.0026504	0.013252								1799
1800	174,7973	55,527027	0.00283464	0.0141732									1800	47.3378	142.878	0	0								1800	28.18	273.54	0.00203269	0.0101634								1800	316.295	439.5	0.00515377	0.0257688								1800
1801	174,6579	55,55263	0.00283464	0.0141732									1801	47.3378	142.878	0	0								1801	28.1154	273.462	0	0								1801	316.551	439.474	0	0								1801
1802	174,7973	55,527027	0.00262702	0.0131351									1802	47.3378	142.878	0.00301286	0.0150643								1802	28.1154	273.462	0.00152284	0.00761418								1802	316.551	439.474	0	0								1802
1803	174,91667	55,47222	0.0131919	0.0659595									1803	47.4167	142.75	0	0								1803	28.0926	273.389	0.00165436	0.00827178								1803	316.551	439.474	0	0								1803
1804	174,47437	55,96154	0.00129275	0.00646374									1804	47.4167	142.75	0.00182536	0.0091268								1804	28.0769	273.308	0	0								1804	316.551	439.474	0.00267534	0.0133767								1804
1805	174,52632	56,0	0	0									1805	47.3919	142.662	0.00296642	0.0148321								1805	28.0769	273.308	0	0								1805	316.446	439.392	0	0								1805
1806	174,52632	56,0	0	0									1806	47.3158	142.789	0.00296642	0.0148321								1806	28.0769	273.308	0	0								1806	316.446	439.392	0.00272314	0.0136157								1806
1807	174,52632	56,0	0	0									1807	47.3919	142.662	0.000999321	0.0049966								1807	28.0769	273.308	0	0								1807	316.579	439.421	0	0								1807
1808	174,52632	56,0	0	0									1808	47.3421	142.658	0.000999321	0.0049966								1808	28.0769	273.308	0	0								1808	316.579	439.421	0.00272314	0.0136157								1808
1809	174,52632	56,0	0.00202741	0.010137									1809	47.3919	142.662	0.000999321	0.0049966								1809	28.0769	273.308	0	0								1809	316.446	439.392	0.00269478	0.0134739								1809
1810	174,61111	56,055557	0	0									1810	47.3421	142.658	0.00331078	0.0165539								1810	28.0769	273.308	0.00301131	0.0150565								1810	316.425	439.525	0.00371518	0.0185759								1810
1811	174,61111	56,055557	0.00202741	0.010137									1811	47.4722	142.556	0	0								1811	28.2037	273.389	0.00301131	0.0150565								1811	316.579	439.421	0.00385078	0.0192539								1811
1812	174,52632	56,0	0	0									1812	47.4722	142.556	0	0								1812	28.0769	273.308	0	0								1812	316.4	439.35	0	0								1812
1813	174,52632	56,0	0	0									1813	47.4722	142.556	0	0								1813	28.0769	273.308	0	0								1813	316.4	439.35	0.00239113	0.0119557								1813
1814	174,52632	56,0	0	0									1814	47.4722	142.556	0	0								1814	28.0769	273.308	0	0								1814	316.281	439.354	0	0								1814
1815	174,52632	56,0	0.00172167	0.00860834									1815	47.4722	142.556	0.00277781	0.013889								1815	28.0769	273.308	0	0								1815	316.281	439.354	0.00139438	0.0069719								1815
1816	174,47298	56,067566	0.00543217	0.0271608									1816	47.5556	142.667	0.00277781	0.013889								1816	28.0769	273.308	0	0								1816	316.325	439.3	0.00139438	0.0069719								1816
1817	174,74324	56,04054	0	0									1817	47.4722	142.556	0.00183208	0.00916041								1817	28.0769	273.308	0	0								1817	316.281	439.354	0.00267225	0.0133612								1817
1818	174,74324	56,04054	0.00434772	0.0217386									1818	47.5	142.643	0.00183208	0.00916041								1818	28.0769	273.308	0	0								1818	316.15	439.325	0.00267225	0.0133612								1818
1819	174,52632	56,026318	0.00134857	0.00674283									1819	47.4722	142.556	0.00120923	0.00604616								1819	28.0769	273.308	0.0013748	0.00687398								1819	316.281	439.354	0	0								1819
1820	174,47298	56,067566	0.00277303	0.0138651									1820	47.527	142.581	0.00120923	0.00604616								1820	28.0926	273.241	0	0								1820	316.281	439.354	0	0								1820
1821	174,61111	56,055557	0.00132262	0.00661312									1821	47.4722	142.556	0.00183208	0.00916041								1821	28.0926	273.241	0.00204777	0.0102389								1821	316.281	439.354	0.00139438	0.0069719								1821
1822	174,60811	56,12162	0.00132262	0.00661312									1822	47.5	142.643	0.00120896	0.00604482								1822	28.0385	273.154	0.00479321	0.0239661								1822	316.325	439.3	0	0								1822
1823	174,61111	56,055557	0.00132262	0.00661312									1823	47.5556	142.667	0.00120896	0.00604482								1823	28.2778	273.167	0.00253122	0.0126561								1823	316.325	439.3	0	0								1823
1824	174,60811	56,12162	0.0025955	0.0129775									1824	47.5	142.643	0.0013483	0.00674149								1824	28.1538	273.192	0	0								1824	316.325	439.3	0	0								1824
1825	174,73685	56,105263	0.0025955	0.0129775									1825	47.527	142.581	0	0								1825	28.1538	273.192	0.00301071	0.0150535								1825	316.325	439.3	0	0								1825
1826	174,60811	56,12162	0.00251174	0.0125587									1826	47.527	142.581	0.00120923	0.00604616								1826	28.2778	273.278	0	0								1826	316.325	439.3	0	0								1826
1827	174,52632	56,026318	0.00251174	0.0125587									1827	47.4722	142.556	0.00183208	0.00916041								1827	28.2778	273.278	0	0								1827	316.325	439.3	0	0								1827
1828	174,60811	56,12162	0.00328775	0.0164387									1828	47.5	142.643	0.00183208	0.00916041								1828	28.2778	273.278	0	0								1828	316.325	439.3	0	0								1828
1829	174,77026	56,148647	0.00109516	0.00547578									1829	47.4722	142.556	0.00543068	0.0271534								1829	28.2778	273.278	0	0								1829	316.325	439.3	0	0								1829
1830	174,73685	56,105263	0	0									1830	47.5263	142.289	0.0179568	0.0897841								1830	28.2778	273.278	0	0								1830	316.325	439.3	0.00419689	0.0209845								1830
1831	174,73685	56,105263	0	0									1831	47.6282	141.397	0.0164184	0.0820921								1831	28.2778	273.278	0	0								1831	316.5	439.184	0	0								1831
1832	174,73685	56,105263	0.00283413	0.0141707									1832	48.2692	141.91	0.020105	0.100525								1832	28.2778	273.278	0.00267112	0.0133556								1832	316.5	439.184	0.00237057	0.0118529								1832
1833	174,86842	56,157894	0.000445424	0.00222712									1833	48.3718	142.91	0.0166049	0.0830244								1833	28.2037	273.389	0.0013657	0.00682851								1833	316.397	439.244	0.00183598	0.00917992								1833
1834	174,88889	56,166668	0.00327944	0.0163972									1834	47.65	142.5	0.00616289	0.0308144								1834	28.2143	273.321	0	0								1834	316.325	439.3	0	0								1834
1835	174,73685	56,105263	0.00283413	0.0141707									1835	47.3462	142.449	0.014685	0.0734252								1835	28.2143	273.321	0.00154124	0.00770622								1835	316.325	439.3	0.00183598	0.00917992								1835
1836	174,86842	56,157894	0	0									1836	47.0385	143.115	0.0156406	0.0782029								1836	28.2778	273.278	0.00104228	0.00521139								1836	316.397	439.244	0.000512801	0.00256401								1836
1837	174,86842	56,157894	0	0									1837	46.9737	143.895	0.0109073	0.0545366								1837	28.3276	273.293	0.00104228	0.00521139								1837	316.423	439.244	0.00226263	0.0113131								1837
1838	174,86842	56,157894	0	0									1838	46.8611	143.361	0.00576914	0.0288457								1838	28.2778	273.278	0	0								1838	316.325	439.3	0.00419689	0.0209845								1838
1839	174,86842	56,157894	0.00202173	0.0101087									1839	46.9211	143.079	0.00310874	0.0155437								1839	28.2778	273.278	0.00181179	0.00905895								1839	316.5	439.184	0.00237057	0.0118529								1839
1840	174,7973	56,22973	0.00202173	0.0101087									1840	46.8171	142.963	0.0099611	0.0498055								1840	28.3214	273.357	0.00257552	0.0128776								1840	316.397	439.244	0.00237057	0.0118529								1840
1841	174,86842	56,157894	0.00207958	0.0103979									1841	46.7051	143.449	0	0								1841	28.3929	273.25	0	0								1841	316.5	439.184	0.00948819	0.0474409								1841
1842	174,91667	56,25	0.00216638	0.0108319									1842	46.7051	143.449	0	0								1842	28.3929	273.25	0.00236763	0.0118381								1842	316.053	439.342	0.00297842	0.0148921								1842
1843	174,8158	56,289474	0.001985	0.00992499									1843	46.7051	143.449	0	0								1843	28.2778	273.278	0.00267112	0.0133556								1843	315.95	439.45	0.00238357	0.0119178								1843
1844	174,88461	56,21795	0.00272942	0.0136471									1844	46.7051	143.449	0.00217285	0.0108642								1844	28.2037	273.389	0.00523853	0.0261926								1844	315.833	439.474	0.001026	0.00513001								1844
1845	174,78947	56,31579	0.000744528	0.00372264									1845	46.7368	143.553	0.00217285	0.0108642								1845	28.4655	273.397	0.00218095	0.0109047								1845	315.833	439.423	0.00239456	0.0119728								1845
1846	174,8158	56,289474	0.00325679	0.016284									1846	46.7051	143.449	0	0								1846	28.3621	273.362	0.00306528	0.0153264								1846	315.95	439.45	0.000675944	0.00337972								1846
1847	174,6892	56,39189	0.00512777	0.0256388									1847	46.7051	143.449	0	0								1847	28.2143	273.321	0.00306528	0.0153264								1847	315.944	439.417	0.00959984	0.0479992								1847
1848	174,93243	56,31081	0.00222871	0.0111436									1848	46.7051	143.449	0.00217306	0.0108653								1848	28.3621	273.362	0.0037139	0.0185695								1848	316.421	439.474	0.0073792	0.036896								1848
1849	174,90541	56,41892	0	0									1849	46.6842	143.342	0.00217306	0.0108653								1849	28.5345	273.293	0.00446314	0.0223157								1849	316.782	439.397	0.00629319	0.031466								1849
1850	174,90541	56,41892	0	0									1850	46.7051	143.449	0	0								1850	28.3571	273.429	0.00133365	0.00666823								1850	317.053	439.237	0.00260754	0.0130377								1850
1851	174,90541	56,41892	0	0									1851	46.7051	143.449	0	0								1851	28.3621	273.362	0.00216941	0.010847								1851	316.936	439.295	0.00321737	0.0160868								1851
1852	174,90541	56,41892	0	0									1852	46.7051	143.449	0	0								1852	28.4667	273.333	0	0								1852	317.053	439.184	0.00372157	0.0186078								1852
1853	174,90541	56,41892	0.00284552	0.0142276									1853	46.7051	143.449	0	0								1853	28.4667	273.333	0.00216941	0.010847								1853	317.237	439.158	0.00206798	0.0103399								1853
1854	174,76315	56,42105	0.00323647	0.0161824									1854	46.7051	143.449	0	0								1854	28.3621	273.362	0	0								1854	317.222	439.056	0.00244042	0.0122021								1854
1855	174,91667	56,47222	0	0									1855	46.7051	143.449	0.0146559	0.0732797								1855	28.3621	273.362	0	0								1855	317.338	439.095	0	0								1855
1856	174,91667	56,47222	0.00108953	0.00544765									1856	47.4048	143.667	0.0133131	0.0665654								1856	28.3621	273.362	0.00133365	0.00666823								1856	317.338	439.095	0.00284404	0.0142202								1856
1857	174,90541	56,41892	0.00108953	0.00544765									1857	47.675	144.275	0.00568993	0.0284496								1857	28.3571	273.429	0.00226005	0.0113003								1857	317.474	439.053	0.00279956	0.0139978								1857
1858	174,91667	56,47222	0.00262702	0.0131351									1858	47.8056	144.528	0.00295436	0.0147718								1858	28.4655	273.397	0.00126441	0.00632206								1858	317.608	439.014	0	0								1858
1859	174,7973	56,527027	0.00262702	0.0131351									1859	47.9054	144.419	0.0199512	0.0997558								1859	28.4667	273.333	0	0								1859	317.608	439.014	0.00152861	0.00764305								1859
1860	174,91667	56,47222	0	0									1860	48.3421	145.316	0.00603889	0.0301945								1860	28.4667	273.333	0	0								1860	317.603	439.09	0.00270991	0.0135495								1860
1861	174,91667	56,47222	0	0									1861	48.075	145.175	0.00603889	0.0301945								1861	28.4667	273.333	0	0								1861	317.474	439.132	0.00270991	0.0135495								1861
1862	174,91667	56,47222	0.00262702	0.0131351									1862	48.3421	145.316	0.0204498	0.102249								1862	28.4667	273.333	0	0								1862	317.603	439.09	0.00638868	0.0319434								1862
1863	174,7973	56,527027	0.00262702	0.0131351									1863	47.5488	144.671	0.00510761	0.025538								1863	28.4667	273.333	0	0								1863	317.306	438.972	0.00519709	0.0259855								1863
1864	174,91667	56,47222	0	0									1864	47.525	144.925	0	0								1864	28.4667	273.333	0	0								1864	317.553	439.053	0.0010528	0.00526401								1864
1865	174,91667	56,47222	0.00202973	0.0101486									1865	47.525	144.925	0	0								1865	28.4667	273.333	0.00260437	0.0130219								1865	317.553	439	0.00356175	0.0178087								1865
1866	175,01428	56,5	0.00202973	0.0101486									1866	47.525	144.925	0.00806227	0.0403114								1866	28.5968	273.339	0.00260437	0.0130219								1866	317.7	438.9	0.00320157	0.0160078								1866
1867	174,91667	56,47222	0.00202973	0.0101486									1867	47.475	144.525	0.00437414	0.0218707								1867	28.4667	273.333	0	0								1867	317.575	438.8	0.00260733	0.0130367								1867
1868	175,01428	56,5	0	0									1868	47.3974	144.321	0.00316105	0.0158053								1868	28.4667	273.333	0	0								1868	317.705	438.808	0	0								1868
1869	175,01428	56,5	0.00138429	0.00692144									1869	47.2805	144.427	0.00879396	0.0439698								1869	28.4667	273.333	0.00216941	0.010847								1869	317.705	438.808	0.00256393	0.0128196								1869
1870	175,05556	56,555557	0.00138429	0.00692144									1870	47.0366	144.793	0.00270742	0.0135371								1870	28.3621	273.362	0.00216941	0.010847								1870	317.628	438.705	0.00105031	0.00525154								1870
1871	175,01428	56,5	0	0									1871	46.9048	144.762	0.00520257	0.0260129								1871	28.4667	273.333	0	0								1871	317.605	438.658	0.00548176	0.0274088								1871
1872	175,01428	56,5	0	0									1872	46.8	145	0.0032513	0.0162565								1872	28.4667	273.333	0.00216941	0.010847								1872	317.878	438.635	0.00141071	0.00705353								1872
1873	175,01428	56,5	0	0									1873	46.6579	145.079	0.001579	0.00789502								1873	28.3621	273.362	0.00133365	0.00666823								1873	317.921	438.579	0.0051057	0.0255285								1873
1874	175,01428	56,5	0.00138429	0.00692144									1874	46.6579	145.158	0.00199567	0.00997834								1874	28.3571	273.429	0.00133365	0.00666823								1874	317.808	438.808	0.00374612	0.0187306								1874
1875	175,05556	56,555557	0	0									1875	46.7308	145.09	0.00924505	0.0462253								1875	28.3621	273.362	0	0								1875	317.639	438.889	0.0022615	0.0113075								1875
1876	175,05556	56,555557	0	0									1876	46.7564	145.551	0.0101015	0.0505073								1876	28.3621	273.362	0.00133365	0.00666823								1876	317.743	438.932	0.00240487	0.0120244								1876
1877	175,05556	56,555557	0	0									1877	46.5513	146.013	0.0166637	0.0833183								1877	28.3571	273.429	0	0								1877	317.654	439.013	0.0044759	0.0223795								1877
1878	175,05556	56,555557	0	0									1878	47.275	145.6	0.00790571	0.0395285								1878	28.3571	273.429	0	0								1878	317.725	439.225	0	0								1878
1879	175,05556	56,555557	0.00138429	0.00692144									1879	47.05	145.275	0	0								1879	28.3571	273.429	0	0								1879	317.725	439.225	0.0170867	0.0854334								1879
1880	175,01428	56,5	0.00138429	0.00692144									1880	47.05	145.275	0.00542936	0.0271468								1880	28.3571	273.429	0	0								1880	316.881	439.357	0.00984134	0.0492067								1880
1881	175,05556	56,555557	0.00138429	0.00692144									1881	46.9474	145.526	0.0035268	0.017634								1881	28.3571	273.429	0	0								1881	316.389	439.361	0.00985249	0.0492625								1881
1882	175,01428	56,5	0.00980057	0.0490028									1882	46.95	145.35	0.00650258	0.0325129								1882	28.3571	273.429	0	0								1882	315.929	439.186	0.00637658	0.0318829								1882
1883	174,96153	56,98718	0.00582523	0.0291261									1883	46.6389	145.444	0.00267386	0.0133693								1883	28.3571	273.429	0.0338443	0.169222								1883	316.014	438.878	0.00584666	0.0292333								1883
1884	174,86842	57,263157	0.00230318	0.0115159									1884	46.6351	145.311	0	0								1884	28.5714	275.107	0.0345951	0.172975								1884	316.257	438.716	0.00279571	0.0139785								1884
1885	174,80556	57,166668	0.00349543	0.0174771									1885	46.6351	145.311	0.00159512	0.0079756								1885	29.4259	276.611	0.0400477	0.200239								1885	316.157	438.814	0.00879864	0.0439932								1885
1886	174,77026	57,337837	0.00222875	0.0111438									1886	46.6053	145.237	0	0								1886	29.9828	278.534	0.0196073	0.0980366								1886	316.289	438.395	0.00781795	0.0390898								1886
1887	174,7973	57,22973	0.00320708	0.0160354									1887	46.6053	145.237	0	0								1887	30.6935	279.21	0.0904705	0.452353								1887	316.09	438.731	0.00707528	0.0353764								1887
1888	174,77777	57,38889	0.00320708	0.0160354									1888	46.6053	145.237	0	0								1888	31.4667	283.667	0.033672	0.16836								1888	316.257	438.419	0.00658419	0.032921								1888
1889	174,7973	57,22973	0.00222875	0.0111438									1889	46.6053	145.237	0	0								1889	32.2097	285.177	0.0224364	0.112182								1889	316.342	438.737	0.00449892	0.0224946								1889
1890	174,77026	57,337837	0.00103205	0.00516025									1890	46.6053	145.237	0	0								1890	33.0625	285.906	0.0102508	0.0512539								1890	316.139	438.833	0.00292142	0.0146071								1890
1891	174,77777	57,38889	0	0									1891	46.6053	145.237	0	0								1891	33.375	285.5	0.0224345	0.112172								1891	316.014	438.757	0.00411751	0.0205876								1891
1892	174,77777	57,38889	0	0									1892	46.6053	145.237	0	0								1892	33.6471	286.588	0.00359007	0.0179504								1892	316.013	438.551	0.0128981	0.0644905								1892
1893	174,77777	57,38889	0	0									1893	46.6053	145.237	0.00297777	0.0148888								1893	33.4697	286.561	0.0175598	0.087799								1893	315.368	438.526	0.00416535	0.0208268								1893
1894	174,77777	57,38889	0.00249682	0.0124841									1894	46.6282	145.09	0	0								1894	33.0484	285.79	0.00302415	0.0151207								1894	315.575	438.5	0.0035612	0.017806								1894
1895	174,9	57,414288	0.00120566	0.00602828									1895	46.6282	145.09	0	0								1895	32.9375	285.688	0	0								1895	315.738	438.429	0	0								1895
1896	174,91667	57,47222	0.00120566	0.00602828									1896	46.6282	145.09	0	0								1896	32.9375	285.688	0.00257695	0.0128847								1896	315.738	438.429	0.00583639	0.029182								1896
1897	174,9	57,414288	0	0									1897	46.6282	145.09	0	0								1897	32.9688	285.562	0.00320547	0.0160274								1897	315.45	438.475	0.00381492	0.0190746								1897
1898	174,9	57,414288	0	0									1898	46.6282	145.09	0.00185252	0.00926261								1898	33.0758	285.682	0.00108866	0.00544331								1898	315.64	438.454	0.00145028	0.00725139								1898
1899	174,9	57,414288	0.00120566	0.00602828									1899	46.6053	145	0.00185252	0.00926261								1899	33.1176	285.647	0.00206968	0.0103484								1899	315.571	438.429	0.00366067	0.0183034								1899
1900	174,91667	57,47222	0	0									1900	46.6282	145.09	0	0								1900	33.2188	285.625	0	0								1900	315.397	438.372	0.00714183	0.0357092								1900
1901	174,91667	57,47222	0	0									1901	46.6282	145.09	0	0								1901	33.2188	285.625	0.00121704	0.00608521								1901	315.45	438.725	0.00371129	0.0185564								1901
1902	174,91667	57,47222	0	0									1902	46.6282	145.09	0	0								1902	33.197	285.682	0.000997287	0.00498644								1902	315.632	438.763	0.00917829	0.0458915								1902
1903	174,91667	57,47222	0	0									1903	46.6282	145.09	0	0								1903	33.2143	285.729	0.00210375	0.0105187								1903	316.015	439.015	0.00779378	0.0389689								1903
1904	174,91667	57,47222	0	0									1904	46.6282	145.09	0.0120031	0.0600154								1904	33.3182	285.712	0.00691022	0.0345511								1904	315.643	438.9	0.0160007	0.0800035								1904
1905	174,91667	57,47222	0	0									1905	46.4268	144.524	0.0120031	0.0600154								1905	33.0455	285.5	0	0								1905	316.389	438.611	0.0111915	0.0559577								1905
1906	174,91667	57,47222	0	0									1906	46.6282	145.09	0.00328362	0.0164181								1906	33.0455	285.5	0.00327646	0.0163823								1906	316.912	438.412	0.00166368	0.00831842								1906
1907	174,91667	57,47222	0	0									1907	46.7564	144.987	0.0031387	0.0156935								1907	33.1176	285.647	0	0								1907	316.971	438.353	0.000686658	0.00343329								1907
1908	174,91667	57,47222	0	0									1908	46.6	145	0	0								1908	33.1176	285.647	0.00331207	0.0165604								1908	316.938	438.344	0.0149429	0.0747145								1908
1909	174,91667	57,47222	0.00117532	0.00587661									1909	46.6	145	0.00770028	0.0385014								1909	33.125	285.812	0	0								1909	316.357	438.814	0.0084873	0.0424365								1909
1910	174,9	57,528572	0.00302277	0.0151138									1910	46.5	144.628	0.00205132	0.0102566								1910	33.125	285.812	0.0075024	0.037512								1910	315.984	439.016	0.00364981	0.018249								1910
1911	175,04054	57,472973	0.0011255	0.00562752									1911	46.6026	144.628	0.00113815	0.00569073								1911	33.5	285.803	0.00669414	0.0334707								1911	316.113	438.887	0.0105026	0.0525128								1911
1912	175,02777	57,52778	0.0011255	0.00562752									1912	46.55	144.65	0	0								1912	33.1667	285.773	0.00314765	0.0157382								1912	315.758	439.274	0.0263553	0.131776								1912
1913	175,04054	57,472973	0.00247745	0.0123873									1913	46.55	144.65	0.00291548	0.0145774								1913	33.25	285.906	0	0								1913	316.344	438.094	0.0106067	0.0530337								1913
1914	174,91667	57,47222	0.00456569	0.0228285									1914	46.475	144.525	0.00328167	0.0164084								1914	33.25	285.906	0	0								1914	315.971	438.471	0.00429568	0.0214784								1914
1915	175,12857	57,557144	0.0020998	0.010499									1915	46.6026	144.628	0.00328167	0.0164084								1915	33.25	285.906	0.00326859	0.0163429								1915	315.763	438.526	0.00400822	0.0200411								1915
1916	175,02777	57,52778	0	0									1916	46.475	144.525	0.0021237	0.0106185								1916	33.371	286.016	0	0								1916	315.579	438.605	0.00449664	0.0224832								1916
1917	175,02777	57,52778	0	0									1917	46.5	144.628	0.00254028	0.0127014								1917	33.371	286.016	0	0								1917	315.789	438.526	0.00449664	0.0224832								1917
1918	175,02777	57,52778	0.0011255	0.00562752									1918	46.4268	144.524	0.000963482	0.00481741								1918	33.371	286.016	0.00249677	0.0124839								1918	315.579	438.605	0.00195428	0.00977142								1918
1919	175,04054	57,472973	0.00243591	0.0121795									1919	46.475	144.525	0.00163113	0.00815564								1919	33.4688	286.094	0.0165638	0.0828188								1919	315.662	438.554	0.0117427	0.0587137								1919
1920	175,12857	57,557144	0	0									1920	46.5526	144.5	0.00474564	0.0237282								1920	33.4032	286.919	0.184419	0.922097								1920	315.583	437.972	0.00973674	0.0486837								1920
1921	175,12857	57,557144	0	0									1921	46.3974	144.321	0.00437414	0.0218707								1921	38.2143	294.786	0.247552	1.23776								1921	315.395	438.421	0.00357869	0.0178934								1921
1922	175,12857	57,557144	0	0									1922	46.475	144.525	0	0								1922	44.4118	305.5	0.143968	0.719838								1922	315.218	438.449	0.0258899	0.129449								1922
1923	175,12857	57,557144	0	0									1923	46.475	144.525	0	0								1923	50.8784	308.662	0.0806838	0.403419								1923	314.353	439.412	0.00856516	0.0428258								1923
1924	175,12857	57,557144	0	0									1924	46.475	144.525	0.00269259	0.0134629								1924	54.7162	309.905	0.158017	0.790087								1924	313.941	439.529	0.00338183	0.0169092								1924
[truncated: 1,035 more rows]
[truncated: 8 more columns]

[truncated: 5 more sheets: Loc.Cdkl5-10, Loc. Cdkl 10-15, Loc. Luc 1-5, Loc. Luc 5-10, Loc. Luc 10-15]
